# Supplementary material for: Ontogeny of symbiont community structure in two carotenoid‐rich, viviparous marine sponges: comparison of microbiomes and analysis of culturable pigmented heterotrophic bacteria
Source: Environ Microbiol Rep. 2019 Mar 6;11(2):249–61. doi: 10.1111/1758-2229.12739 (PMC6850349; doi:10.1111/1758-2229.12739)
Supplement: Supplementary file 4 — Table S1. Significantly different abundant OTUs in pairwise comparisons among sources according to the false discovery rate (FDR) probability. Mean sequence count of the corresponding source is provided with coloured values representing higher counts. The taxonomy affiliation of each OTU is also shown. Sources: sponges, seawater, Clathria, Halichondria. Clathria larvae, Clathria adults, Halichondria larvae, Halichondria adults) [file EMI4-11-249-s004.xlsx]

## Sheet: Compiled
Supplemental Table S1		Significantly different abundant OTUs in pairwise comparisons among sources according to the false discovery rate (FDR) probability. Mean sequence count of the corresponding source is provided with colored values representing higher counts. The taxonomy affiliation of each OTU is also shown. Sources: sponges, seawater, Clathria, Halichondria. Clathria larvae, Clathria adults, Halichondria larvae,…
SEAWATER VS SPONGES
OTU	Test-Statistic	P	FDR_P	Sponge_mean	Seawater_mean	taxonomy
Otu00004	0	0.000999	0.00358262	618.778	8048	k__Bacteria; p__Proteobacteria; c__Alphaproteobacteria; o__Rickettsiales; f__Pelagibacteraceae; f__Pelagibacteraceae_unclassified; f__Pelagibacteraceae_unclassified
Otu00006	0	0.000999	0.00358262	258.222	3709.75	k__Bacteria; p__Proteobacteria; c__Alphaproteobacteria; o__Rickettsiales; f__Pelagibacteraceae; f__Pelagibacteraceae_unclassified; f__Pelagibacteraceae_unclassified
Otu00007	0	0.000999	0.00358262	52.9444	4385	k__Bacteria; p__Actinobacteria; c__Acidimicrobiia; o__Acidimicrobiales; f__OCS155; f__OCS155_unclassified; f__OCS155_unclassified
Otu00009	0	0.000999	0.00358262	389.167	2236.5	k__Bacteria; p__Proteobacteria; c__Alphaproteobacteria; o__Rickettsiales; f__Pelagibacteraceae; f__Pelagibacteraceae_unclassified; f__Pelagibacteraceae_unclassified
Otu00011	1	0.000999	0.00358262	137.889	2558.5	k__Bacteria; p__Proteobacteria; c__Alphaproteobacteria; o__Rhodobacterales; f__Rhodobacteraceae; f__Rhodobacteraceae_unclassified; f__Rhodobacteraceae_unclassified
Otu00012	0	0.000999	0.00358262	128.111	2354.25	k__Bacteria; p__Proteobacteria; c__Alphaproteobacteria; o__Rhodobacterales; f__Rhodobacteraceae; g__Octadecabacter; g__Octadecabacter_unclassified
Otu00017	0	0.000999	0.00358262	165.167	1574.5	k__Bacteria; p__Bacteroidetes; c__Flavobacteriia; o__Flavobacteriales; f__Flavobacteriaceae; f__Flavobacteriaceae_unclassified; f__Flavobacteriaceae_unclassified
Otu00020	0	0.000999	0.00358262	126.833	1298.75	k__Bacteria; p__Proteobacteria; c__Alphaproteobacteria; c__Alphaproteobacteria_unclassified; c__Alphaproteobacteria_unclassified; c__Alphaproteobacteria_unclassified; c__Alphaproteobacteria_unclassified
Otu00024	0	0.000999	0.00358262	26.3889	1230.5	k__Bacteria; p__Proteobacteria; c__Gammaproteobacteria; o__Oceanospirillales; f__Halomonadaceae; g__Candidatus_Portiera; g__Candidatus_Portiera_unclassified
Otu00025	0	0.000999	0.00358262	35.0556	1099.75	k__Bacteria; p__Proteobacteria; c__Gammaproteobacteria; o__Oceanospirillales; f__Halomonadaceae; g__Candidatus_Portiera; g__Candidatus_Portiera_unclassified
Otu00027	0	0.000999	0.00358262	77.0556	928.25	k__Bacteria; p__Actinobacteria; c__Actinobacteria; o__Actinomycetales; f__Microbacteriaceae; g__Candidatus_Aquiluna; s__rubra
Otu00030	1	0.000999	0.00358262	126.444	618.25	k__Bacteria; p__Proteobacteria; c__Betaproteobacteria; o__Methylophilales; f__Methylophilaceae; f__Methylophilaceae_unclassified; f__Methylophilaceae_unclassified
Otu00032	0	0.000999	0.00358262	84.8889	664	k__Bacteria; p__Actinobacteria; c__Actinobacteria; o__Actinomycetales; f__Microbacteriaceae; f__Microbacteriaceae_unclassified; f__Microbacteriaceae_unclassified
Otu00033	0	0.000999	0.00358262	26.3889	838	k__Bacteria; p__Bacteroidetes; c__Flavobacteriia; o__Flavobacteriales; f__Cryomorphaceae; f__Cryomorphaceae_unclassified; f__Cryomorphaceae_unclassified
Otu00038	0	0.000999	0.00358262	13	792.5	k__Bacteria; p__Proteobacteria; c__Alphaproteobacteria; o__Rhodospirillales; o__Rhodospirillales_unclassified; o__Rhodospirillales_unclassified; o__Rhodospirillales_unclassified
Otu00041	2	0.000999	0.00358262	77.3333	530	k__Bacteria; p__Bacteroidetes; c__Flavobacteriia; o__Flavobacteriales; f__Cryomorphaceae; f__Cryomorphaceae_unclassified; f__Cryomorphaceae_unclassified
Otu00043	0	0.000999	0.00358262	17.2222	614.5	k__Bacteria; p__Proteobacteria; c__Deltaproteobacteria; o__Sva0853; f__S25_1238; f__S25_1238_unclassified; f__S25_1238_unclassified
Otu00044	0	0.000999	0.00358262	43.5	532	k__Bacteria; p__Proteobacteria; c__Gammaproteobacteria; o__Alteromonadales; f__HTCC2188; g__HTCC; g__HTCC_unclassified
Otu00047	0	0.000999	0.00358262	49.5	489.5	k__Bacteria; p__Bacteroidetes; c__Flavobacteriia; o__Flavobacteriales; f__Flavobacteriaceae; f__Flavobacteriaceae_unclassified; f__Flavobacteriaceae_unclassified
Otu00050	0	0.000999	0.00358262	35.2778	513.75	k__Bacteria; p__Proteobacteria; c__Betaproteobacteria; o__Burkholderiales; f__Comamonadaceae; g__RS62; g__RS62_unclassified
Otu00052	0	0.000999	0.00358262	30.0556	463	k__Bacteria; p__Proteobacteria; c__Gammaproteobacteria; c__Gammaproteobacteria_unclassified; c__Gammaproteobacteria_unclassified; c__Gammaproteobacteria_unclassified; c__Gammaproteobacteria_unclassified
Otu00055	2	0.000999	0.00358262	43.1667	400	k__Bacteria; p__Proteobacteria; c__Alphaproteobacteria; o__Rhodobacterales; f__Rhodobacteraceae; f__Rhodobacteraceae_unclassified; f__Rhodobacteraceae_unclassified
Otu00057	0	0.000999	0.00358262	19.8889	412.75	k__Bacteria; p__Proteobacteria; c__Alphaproteobacteria; c__Alphaproteobacteria_unclassified; c__Alphaproteobacteria_unclassified; c__Alphaproteobacteria_unclassified; c__Alphaproteobacteria_unclassified
Otu00058	1	0.000999	0.00358262	43.3333	349.5	k__Bacteria; p__Bacteroidetes; p__Bacteroidetes_unclassified; p__Bacteroidetes_unclassified; p__Bacteroidetes_unclassified; p__Bacteroidetes_unclassified; p__Bacteroidetes_unclassified
Otu00073	0	0.000999	0.00358262	22.1111	355.5	k__Bacteria; p__Proteobacteria; c__Betaproteobacteria; o__MWH-UniP1; o__MWH-UniP1_unclassified; o__MWH-UniP1_unclassified; o__MWH-UniP1_unclassified
Otu00081	0	0.000999	0.00358262	7.22222	360	k__Bacteria; p__Proteobacteria; c__Gammaproteobacteria; o__Oceanospirillales; f__Halomonadaceae; g__Candidatus_Portiera; g__Candidatus_Portiera_unclassified
Otu00082	0	0.000999	0.00358262	0.944444	364.5	k__Bacteria; p__Proteobacteria; c__Deltaproteobacteria; o__Myxococcales; f__OM27; f__OM27_unclassified; f__OM27_unclassified
Otu00086	0	0.000999	0.00358262	9.27778	339.75	k__Bacteria; p__Bacteroidetes; c__[Saprospirae]; o__[Saprospirales]; f__Saprospiraceae; f__Saprospiraceae_unclassified; f__Saprospiraceae_unclassified
Otu00094	0	0.000999	0.00358262	21.4444	239.5	k__Bacteria; p__Planctomycetes; c__OM190; o__CL500-15; o__CL500-15_unclassified; o__CL500-15_unclassified; o__CL500-15_unclassified
Otu00019	1	0.001998	0.00629673	219.333	1058.25	k__Bacteria; p__Bacteroidetes; c__Flavobacteriia; o__Flavobacteriales; f__Flavobacteriaceae; f__Flavobacteriaceae_unclassified; f__Flavobacteriaceae_unclassified
Otu00062	1	0.001998	0.00629673	49.6111	266	k__Bacteria; p__Bacteroidetes; c__Flavobacteriia; o__Flavobacteriales; f__Flavobacteriaceae; f__Flavobacteriaceae_unclassified; f__Flavobacteriaceae_unclassified
Otu00078	1	0.001998	0.00629673	40.5556	232.25	k__Bacteria; p__Proteobacteria; c__Betaproteobacteria; o__Methylophilales; f__Methylophilaceae; f__Methylophilaceae_unclassified; f__Methylophilaceae_unclassified
Otu00095	3	0.001998	0.00629673	26.2778	243.25	k__Bacteria; p__Proteobacteria; c__Alphaproteobacteria; o__Rhodobacterales; f__Rhodobacteraceae; g__Marivita; g__Marivita_unclassified
Otu00031	4	0.002997	0.00865801	34.9444	999.25	k__Bacteria; p__Proteobacteria; c__Alphaproteobacteria; o__Rhodobacterales; f__Rhodobacteraceae; f__Rhodobacteraceae_unclassified; f__Rhodobacteraceae_unclassified
Otu00037	4	0.002997	0.00865801	113.611	397.25	k__Bacteria; p__Bacteroidetes; c__Flavobacteriia; o__Flavobacteriales; f__Flavobacteriaceae; f__Flavobacteriaceae_unclassified; f__Flavobacteriaceae_unclassified
Otu00076	4	0.002997	0.00865801	51.4444	243.5	k__Bacteria; p__Actinobacteria; c__Acidimicrobiia; o__Acidimicrobiales; f__C111; f__C111_unclassified; f__C111_unclassified
Otu00053	4	0.003996	0.0109364	200	0	k__Bacteria; p__Proteobacteria; c__Betaproteobacteria; o__Burkholderiales; f__Oxalobacteraceae; g__Ralstonia; g__Ralstonia_unclassified
Otu00066	4	0.003996	0.0109364	56.1111	274.25	k__Bacteria; p__Proteobacteria; c__Gammaproteobacteria; o__Oceanospirillales; f__Alcanivoracaceae; g__Alcanivorax; g__Alcanivorax_unclassified
Otu00085	8	0.00599401	0.015984	63.3889	121	k__Bacteria; p__Cyanobacteria; c__Synechococcophycideae; o__Synechococcales; f__Synechococcaceae; g__Synechococcus; g__Synechococcus_unclassified
Otu00130	10	0.00999001	0.025974	77.1111	0.25	k__Bacteria; p__Proteobacteria; c__Gammaproteobacteria; o__Pseudomonadales; f__Pseudomonadaceae; g__Pseudomonas; g__Pseudomonas_unclassified
Otu00089	7.5	0.010989	0.0278746	92.5	1.25	k__Bacteria; p__Proteobacteria; c__Gammaproteobacteria; o__Alteromonadales; f__Shewanellaceae; g__Shewanella; g__Shewanella_unclassified
Otu00097	8.5	0.012987	0.0321583	52	114.5	k__Bacteria; p__Cyanobacteria; c__Synechococcophycideae; o__Synechococcales; f__Synechococcaceae; g__Synechococcus; g__Synechococcus_unclassified
Otu00002	8.5	0.015984	0.038659	9751.78	18.5	k__Bacteria; p__Proteobacteria; c__Alphaproteobacteria; c__Alphaproteobacteria_unclassified; c__Alphaproteobacteria_unclassified; c__Alphaproteobacteria_unclassified; c__Alphaproteobacteria_unclassified
HALICHONDRIA VS THE WORLD
OTU	Test-Statistic	P	FDR_P	Hbow_mean	CproSW_mean	taxonomy
Otu00002	0	0.000999001	0.017316	21905.4	25.9	k__Bacteria; p__Proteobacteria; c__Alphaproteobacteria; c__Alphaproteobacteria_unclassified; c__Alphaproteobacteria_unclassified; c__Alphaproteobacteria_unclassified; c__Alphaproteobacteria_unclassified
Otu00015	12.5	0.000999001	0.017316	1435.3	3.5	k__Bacteria; p__Bacteroidetes; c__Cytophagia; o__Cytophagales; f__Flammeovirgaceae; f__Flammeovirgaceae_unclassified; f__Flammeovirgaceae_unclassified
Otu00018	0	0.000999001	0.017316	1500.1	4.4	k__Bacteria; p__Proteobacteria; c__Alphaproteobacteria; c__Alphaproteobacteria_unclassified; c__Alphaproteobacteria_unclassified; c__Alphaproteobacteria_unclassified; c__Alphaproteobacteria_unclassified
Otu00034	0	0.000999001	0.017316	643.1	0.8	k__Bacteria; p__Proteobacteria; c__Alphaproteobacteria; c__Alphaproteobacteria_unclassified; c__Alphaproteobacteria_unclassified; c__Alphaproteobacteria_unclassified; c__Alphaproteobacteria_unclassified
Otu00046	6.5	0.000999001	0.017316	1.6	182.6	k__Bacteria; p__Proteobacteria; c__Alphaproteobacteria; o__Rhodobacterales; f__Rhodobacteraceae; f__Rhodobacteraceae_unclassified; f__Rhodobacteraceae_unclassified
Otu00101	1.5	0.000999001	0.017316	0.1	103.9	k__Bacteria; p__Proteobacteria; c__Betaproteobacteria; o__EC94; o__EC94_unclassified; o__EC94_unclassified; o__EC94_unclassified
Otu00040	14.5	0.001998	0.023088	225.8	153.1	k__Bacteria; p__Proteobacteria; c__Alphaproteobacteria; o__Rhizobiales; o__Rhizobiales_unclassified; o__Rhizobiales_unclassified; o__Rhizobiales_unclassified
Otu00049	16.5	0.001998	0.023088	379.4	0.7	k__Bacteria; p__Firmicutes; c__Clostridia; o__Clostridiales; f__Lachnospiraceae; g__Defluviitalea; s__saccharophila
Otu00064	10.5	0.001998	0.023088	285.3	0.9	k__Bacteria; p__Spirochaetes; c__[Brachyspirae]; o__[Brachyspirales]; f__Brachyspiraceae; f__Brachyspiraceae_unclassified; f__Brachyspiraceae_unclassified
Otu00089	14	0.002997	0.0296846	178.8	17.1	k__Bacteria; p__Proteobacteria; c__Gammaproteobacteria; o__Alteromonadales; f__Shewanellaceae; g__Shewanella; g__Shewanella_unclassified
Otu00001	13	0.003996	0.0296846	100	27892.4	k__Bacteria; p__Proteobacteria; c__Betaproteobacteria; o__EC94; o__EC94_unclassified; o__EC94_unclassified; o__EC94_unclassified
Otu00024	15.5	0.003996	0.0296846	13.8	377.6	k__Bacteria; p__Proteobacteria; c__Gammaproteobacteria; o__Oceanospirillales; f__Halomonadaceae; g__Candidatus_Portiera; g__Candidatus_Portiera_unclassified
Otu00025	13	0.003996	0.0296846	10.3	353.4	k__Bacteria; p__Proteobacteria; c__Gammaproteobacteria; o__Oceanospirillales; f__Halomonadaceae; g__Candidatus_Portiera; g__Candidatus_Portiera_unclassified
Otu00094	16.5	0.003996	0.0296846	8.1	91.4	k__Bacteria; p__Planctomycetes; c__OM190; o__CL500-15; o__CL500-15_unclassified; o__CL500-15_unclassified; o__CL500-15_unclassified
CLATHRIA VS THE WORLD
OTU	Test-Statistic	P	FDR_P	Cpro_mean	HbowSW_mean	taxonomy
Otu00001	0	0.000999001	0.017316	39007.9	101.167	k__Bacteria; p__Proteobacteria; c__Betaproteobacteria; o__EC94; o__EC94_unclassified; o__EC94_unclassified; o__EC94_unclassified
Otu00013	7	0.000999001	0.017316	1585.3	12.1667	k__Bacteria; p__Proteobacteria; c__Gammaproteobacteria; o__Pseudomonadales; f__Pseudomonadaceae; g__Pseudomonas; g__Pseudomonas_unclassified
Otu00018	6	0.000999001	0.017316	3.8	1002.08	k__Bacteria; p__Proteobacteria; c__Alphaproteobacteria; c__Alphaproteobacteria_unclassified; c__Alphaproteobacteria_unclassified; c__Alphaproteobacteria_unclassified; c__Alphaproteobacteria_unclassified
Otu00029	3	0.000999001	0.017316	430.1	1.33333	k__Bacteria; p__Proteobacteria; c__Gammaproteobacteria; c__Gammaproteobacteria_unclassified; c__Gammaproteobacteria_unclassified; c__Gammaproteobacteria_unclassified; c__Gammaproteobacteria_unclassified
Otu00046	6	0.000999001	0.017316	254.5	2	k__Bacteria; p__Proteobacteria; c__Alphaproteobacteria; o__Rhodobacterales; f__Rhodobacteraceae; f__Rhodobacteraceae_unclassified; f__Rhodobacteraceae_unclassified
Otu00101	0	0.000999001	0.017316	144.9	0.5	k__Bacteria; p__Proteobacteria; c__Betaproteobacteria; o__EC94; o__EC94_unclassified; o__EC94_unclassified; o__EC94_unclassified
HALICHONDRIA VS CLATHRIA
OTU	Test-Statistic	P	FDR_P	Hbow_mean	Cpro_mean	taxonomy
Otu00001	0	0.000999001	0.011544	100	39007.9	k__Bacteria; p__Proteobacteria; c__Betaproteobacteria; o__EC94; o__EC94_unclassified; o__EC94_unclassified; o__EC94_unclassified
Otu00002	0	0.000999001	0.011544	21905.4	28.9	k__Bacteria; p__Proteobacteria; c__Alphaproteobacteria; c__Alphaproteobacteria_unclassified; c__Alphaproteobacteria_unclassified; c__Alphaproteobacteria_unclassified; c__Alphaproteobacteria_unclassified
Otu00013	7	0.000999001	0.011544	16.375	1585.3	k__Bacteria; p__Proteobacteria; c__Gammaproteobacteria; o__Pseudomonadales; f__Pseudomonadaceae; g__Pseudomonas; g__Pseudomonas_unclassified
Otu00015	9	0.000999001	0.011544	1435.25	3.6	k__Bacteria; p__Bacteroidetes; c__Cytophagia; o__Cytophagales; f__Flammeovirgaceae; f__Flammeovirgaceae_unclassified; f__Flammeovirgaceae_unclassified
Otu00018	0	0.000999001	0.011544	1500.12	3.8	k__Bacteria; p__Proteobacteria; c__Alphaproteobacteria; c__Alphaproteobacteria_unclassified; c__Alphaproteobacteria_unclassified; c__Alphaproteobacteria_unclassified; c__Alphaproteobacteria_unclassified
Otu00029	2.5	0.000999001	0.011544	1.625	430.1	k__Bacteria; p__Proteobacteria; c__Gammaproteobacteria; c__Gammaproteobacteria_unclassified; c__Gammaproteobacteria_unclassified; c__Gammaproteobacteria_unclassified; c__Gammaproteobacteria_unclassified
Otu00034	0	0.000999001	0.011544	643.125	0.8	k__Bacteria; p__Proteobacteria; c__Alphaproteobacteria; c__Alphaproteobacteria_unclassified; c__Alphaproteobacteria_unclassified; c__Alphaproteobacteria_unclassified; c__Alphaproteobacteria_unclassified
Otu00046	2.5	0.000999001	0.011544	1.625	254.5	k__Bacteria; p__Proteobacteria; c__Alphaproteobacteria; o__Rhodobacterales; f__Rhodobacteraceae; f__Rhodobacteraceae_unclassified; f__Rhodobacteraceae_unclassified
Otu00101	0	0.000999001	0.011544	0.125	144.9	k__Bacteria; p__Proteobacteria; c__Betaproteobacteria; o__EC94; o__EC94_unclassified; o__EC94_unclassified; o__EC94_unclassified
Otu00064	7	0.001998	0.0207792	285.25	0.8	k__Bacteria; p__Spirochaetes; c__[Brachyspirae]; o__[Brachyspirales]; f__Brachyspiraceae; f__Brachyspiraceae_unclassified; f__Brachyspiraceae_unclassified
Otu00035	8	0.002997	0.0283353	2.375	348.2	k__Bacteria; p__Proteobacteria; c__Gammaproteobacteria; o__Oceanospirillales; f__HOC21; f__HOC21_unclassified; f__HOC21_unclassified
Otu00040	9.5	0.003996	0.034632	225.75	152.5	k__Bacteria; p__Proteobacteria; c__Alphaproteobacteria; o__Rhizobiales; o__Rhizobiales_unclassified; o__Rhizobiales_unclassified; o__Rhizobiales_unclassified
Otu00049	11	0.00599401	0.047952	379.375	0.7	k__Bacteria; p__Firmicutes; c__Clostridia; o__Clostridiales; f__Lachnospiraceae; g__Defluviitalea; s__saccharophila
HALICHONDRIA LARVAE VS ADULTS
OTU	Test-Statistic	P	FDR_P	Hbow.L_mean	Hbow.M_mean	taxonomy
Otu00002	0	0.000999001	0.00611154	32444.5	11366.2	k__Bacteria; p__Proteobacteria; c__Alphaproteobacteria; c__Alphaproteobacteria_unclassified; c__Alphaproteobacteria_unclassified; c__Alphaproteobacteria_unclassified; c__Alphaproteobacteria_unclassified
Otu00016	0	0.000999001	0.00611154	58.75	1068.75	k__Bacteria; p__Planctomycetes; c__Phycisphaerae; o__Phycisphaerales; o__Phycisphaerales_unclassified; o__Phycisphaerales_unclassified; o__Phycisphaerales_unclassified
Otu00017	0	0.000999001	0.00611154	2.5	267.75	k__Bacteria; p__Bacteroidetes; c__Flavobacteriia; o__Flavobacteriales; f__Flavobacteriaceae; f__Flavobacteriaceae_unclassified; f__Flavobacteriaceae_unclassified
Otu00018	0	0.000999001	0.00611154	2260.75	739.5	k__Bacteria; p__Proteobacteria; c__Alphaproteobacteria; c__Alphaproteobacteria_unclassified; c__Alphaproteobacteria_unclassified; c__Alphaproteobacteria_unclassified; c__Alphaproteobacteria_unclassified
Otu00019	0	0.000999001	0.00611154	2.25	259.5	k__Bacteria; p__Bacteroidetes; c__Flavobacteriia; o__Flavobacteriales; f__Flavobacteriaceae; f__Flavobacteriaceae_unclassified; f__Flavobacteriaceae_unclassified
Otu00026	0	0.000999001	0.00611154	1	305	k__Bacteria; p__Proteobacteria; c__Epsilonproteobacteria; o__Campylobacterales; f__Campylobacteraceae; g__Arcobacter; g__Arcobacter_unclassified
Otu00033	0	0.000999001	0.00611154	0.75	17.5	k__Bacteria; p__Bacteroidetes; c__Flavobacteriia; o__Flavobacteriales; f__Cryomorphaceae; f__Cryomorphaceae_unclassified; f__Cryomorphaceae_unclassified
Otu00034	0	0.000999001	0.00611154	1193.5	92.75	k__Bacteria; p__Proteobacteria; c__Alphaproteobacteria; c__Alphaproteobacteria_unclassified; c__Alphaproteobacteria_unclassified; c__Alphaproteobacteria_unclassified; c__Alphaproteobacteria_unclassified
Otu00036	0	0.000999001	0.00611154	0.75	1020.75	k__Bacteria; p__Firmicutes; c__Clostridia; o__Clostridiales; f__Clostridiaceae; g__Clostridium; g__Clostridium_unclassified
Otu00039	0	0.000999001	0.00611154	1	657.5	k__Bacteria; p__Proteobacteria; c__Epsilonproteobacteria; o__Campylobacterales; f__Campylobacteraceae; g__Arcobacter; g__Arcobacter_unclassified
Otu00051	0	0.000999001	0.00611154	0.75	544.5	k__Bacteria; p__Proteobacteria; c__Gammaproteobacteria; o__Oceanospirillales; f__Oceanospirillaceae; g__Oceanospirillum; g__Oceanospirillum_unclassified
Otu00053	0	0.000999001	0.00611154	861.25	2	k__Bacteria; p__Proteobacteria; c__Betaproteobacteria; o__Burkholderiales; f__Oxalobacteraceae; g__Ralstonia; g__Ralstonia_unclassified
Otu00057	0	0.000999001	0.00611154	2	37	k__Bacteria; p__Proteobacteria; c__Alphaproteobacteria; c__Alphaproteobacteria_unclassified; c__Alphaproteobacteria_unclassified; c__Alphaproteobacteria_unclassified; c__Alphaproteobacteria_unclassified
Otu00072	0	0.000999001	0.00611154	0.25	397.5	k__Bacteria; p__Proteobacteria; c__Epsilonproteobacteria; o__Campylobacterales; f__Campylobacteraceae; g__Arcobacter; g__Arcobacter_unclassified
Otu00079	0	0.000999001	0.00611154	0	2.5	k__Bacteria; p__Proteobacteria; c__Gammaproteobacteria; o__Oceanospirillales; f__Oceanospirillaceae; g__Marinomonas; g__Marinomonas_unclassified
Otu00093	0	0.000999001	0.00611154	0	66.5	k__Bacteria; p__Proteobacteria; c__Epsilonproteobacteria; o__Campylobacterales; f__Campylobacteraceae; g__Arcobacter; g__Arcobacter_unclassified
Otu00130	0	0.000999001	0.00611154	330.5	0.75	k__Bacteria; p__Proteobacteria; c__Gammaproteobacteria; o__Pseudomonadales; f__Pseudomonadaceae; g__Pseudomonas; g__Pseudomonas_unclassified
CLATHRIA LARVAE VS ADULTS
OTU	Test-Statistic	P	FDR_P	Cpro.L_mean	Cpro.M_mean	taxonomy
Otu00004	0	0.000999001	0.00241619	102.2	1272	k__Bacteria; p__Proteobacteria; c__Alphaproteobacteria; o__Rickettsiales; f__Pelagibacteraceae; f__Pelagibacteraceae_unclassified; f__Pelagibacteraceae_unclassified
Otu00006	0	0.000999001	0.00241619	30.6	451.6	k__Bacteria; p__Proteobacteria; c__Alphaproteobacteria; o__Rickettsiales; f__Pelagibacteraceae; f__Pelagibacteraceae_unclassified; f__Pelagibacteraceae_unclassified
Otu00008	0	0.000999001	0.00241619	4.8	28	k__Bacteria; p__Proteobacteria; c__Epsilonproteobacteria; o__Campylobacterales; f__Campylobacteraceae; g__Arcobacter; g__Arcobacter_unclassified
Otu00009	0	0.000999001	0.00241619	36.2	802.8	k__Bacteria; p__Proteobacteria; c__Alphaproteobacteria; o__Rickettsiales; f__Pelagibacteraceae; f__Pelagibacteraceae_unclassified; f__Pelagibacteraceae_unclassified
Otu00016	0	0.000999001	0.00241619	11.2	706.4	k__Bacteria; p__Planctomycetes; c__Phycisphaerae; o__Phycisphaerales; o__Phycisphaerales_unclassified; o__Phycisphaerales_unclassified; o__Phycisphaerales_unclassified
Otu00017	0	0.000999001	0.00241619	64	314.4	k__Bacteria; p__Bacteroidetes; c__Flavobacteriia; o__Flavobacteriales; f__Flavobacteriaceae; f__Flavobacteriaceae_unclassified; f__Flavobacteriaceae_unclassified
Otu00019	0	0.000999001	0.00241619	33	547.2	k__Bacteria; p__Bacteroidetes; c__Flavobacteriia; o__Flavobacteriales; f__Flavobacteriaceae; f__Flavobacteriaceae_unclassified; f__Flavobacteriaceae_unclassified
Otu00020	0	0.000999001	0.00241619	23.8	179.4	k__Bacteria; p__Proteobacteria; c__Alphaproteobacteria; c__Alphaproteobacteria_unclassified; c__Alphaproteobacteria_unclassified; c__Alphaproteobacteria_unclassified; c__Alphaproteobacteria_unclassified
Otu00021	0	0.000999001	0.00241619	65.8	661	k__Bacteria; p__Cyanobacteria; c__Synechococcophycideae; o__Synechococcales; f__Synechococcaceae; g__Synechococcus; g__Synechococcus_unclassified
Otu00024	0	0.000999001	0.00241619	8	65	k__Bacteria; p__Proteobacteria; c__Gammaproteobacteria; o__Oceanospirillales; f__Halomonadaceae; g__Candidatus_Portiera; g__Candidatus_Portiera_unclassified
Otu00025	0	0.000999001	0.00241619	13	96.8	k__Bacteria; p__Proteobacteria; c__Gammaproteobacteria; o__Oceanospirillales; f__Halomonadaceae; g__Candidatus_Portiera; g__Candidatus_Portiera_unclassified
Otu00027	0	0.000999001	0.00241619	8	136.6	k__Bacteria; p__Actinobacteria; c__Actinobacteria; o__Actinomycetales; f__Microbacteriaceae; g__Candidatus_Aquiluna; s__rubra
Otu00030	0	0.000999001	0.00241619	8.2	244.8	k__Bacteria; p__Proteobacteria; c__Betaproteobacteria; o__Methylophilales; f__Methylophilaceae; f__Methylophilaceae_unclassified; f__Methylophilaceae_unclassified
Otu00032	0	0.000999001	0.00241619	19.2	145	k__Bacteria; p__Actinobacteria; c__Actinobacteria; o__Actinomycetales; f__Microbacteriaceae; f__Microbacteriaceae_unclassified; f__Microbacteriaceae_unclassified
Otu00035	0	0.000999001	0.00241619	6.8	689.6	k__Bacteria; p__Proteobacteria; c__Gammaproteobacteria; o__Oceanospirillales; f__HOC21; f__HOC21_unclassified; f__HOC21_unclassified
Otu00037	0	0.000999001	0.00241619	21.8	226.8	k__Bacteria; p__Bacteroidetes; c__Flavobacteriia; o__Flavobacteriales; f__Flavobacteriaceae; f__Flavobacteriaceae_unclassified; f__Flavobacteriaceae_unclassified
Otu00038	0	0.000999001	0.00241619	3.2	23.2	k__Bacteria; p__Proteobacteria; c__Alphaproteobacteria; o__Rhodospirillales; o__Rhodospirillales_unclassified; o__Rhodospirillales_unclassified; o__Rhodospirillales_unclassified
Otu00042	0	0.000999001	0.00241619	28	256.8	k__Bacteria; p__Planctomycetes; c__Planctomycetia; o__Pirellulales; f__Pirellulaceae; f__Pirellulaceae_unclassified; f__Pirellulaceae_unclassified
Otu00043	0	0.000999001	0.00241619	2.4	28.4	k__Bacteria; p__Proteobacteria; c__Deltaproteobacteria; o__Sva0853; f__S25_1238; f__S25_1238_unclassified; f__S25_1238_unclassified
Otu00044	0	0.000999001	0.00241619	5.4	66.4	k__Bacteria; p__Proteobacteria; c__Gammaproteobacteria; o__Alteromonadales; f__HTCC2188; g__HTCC; g__HTCC_unclassified
Otu00045	0	0.000999001	0.00241619	25.4	306	k__Bacteria; p__Actinobacteria; c__Actinobacteria; o__Actinomycetales; o__Actinomycetales_unclassified; o__Actinomycetales_unclassified; o__Actinomycetales_unclassified
Otu00047	0	0.000999001	0.00241619	0.6	92.6	k__Bacteria; p__Bacteroidetes; c__Flavobacteriia; o__Flavobacteriales; f__Flavobacteriaceae; f__Flavobacteriaceae_unclassified; f__Flavobacteriaceae_unclassified
Otu00050	0	0.000999001	0.00241619	5.4	28.6	k__Bacteria; p__Proteobacteria; c__Betaproteobacteria; o__Burkholderiales; f__Comamonadaceae; g__RS62; g__RS62_unclassified
Otu00052	0	0.000999001	0.00241619	11.2	42.2	k__Bacteria; p__Proteobacteria; c__Gammaproteobacteria; c__Gammaproteobacteria_unclassified; c__Gammaproteobacteria_unclassified; c__Gammaproteobacteria_unclassified; c__Gammaproteobacteria_unclassified
Otu00056	0	0.000999001	0.00241619	7.6	104.2	k__Bacteria; p__Planctomycetes; c__Phycisphaerae; o__Phycisphaerales; o__Phycisphaerales_unclassified; o__Phycisphaerales_unclassified; o__Phycisphaerales_unclassified
Otu00057	0	0.000999001	0.00241619	2.4	38	k__Bacteria; p__Proteobacteria; c__Alphaproteobacteria; c__Alphaproteobacteria_unclassified; c__Alphaproteobacteria_unclassified; c__Alphaproteobacteria_unclassified; c__Alphaproteobacteria_unclassified
Otu00058	0	0.000999001	0.00241619	0.6	65.4	k__Bacteria; p__Bacteroidetes; p__Bacteroidetes_unclassified; p__Bacteroidetes_unclassified; p__Bacteroidetes_unclassified; p__Bacteroidetes_unclassified; p__Bacteroidetes_unclassified
Otu00059	0	0.000999001	0.00241619	11.2	173.8	k__Bacteria; p__Actinobacteria; c__Actinobacteria; o__Actinomycetales; o__Actinomycetales_unclassified; o__Actinomycetales_unclassified; o__Actinomycetales_unclassified
Otu00062	0	0.000999001	0.00241619	6.4	129.8	k__Bacteria; p__Bacteroidetes; c__Flavobacteriia; o__Flavobacteriales; f__Flavobacteriaceae; f__Flavobacteriaceae_unclassified; f__Flavobacteriaceae_unclassified
Otu00066	0	0.000999001	0.00241619	4.4	16.4	k__Bacteria; p__Proteobacteria; c__Gammaproteobacteria; o__Oceanospirillales; f__Alcanivoracaceae; g__Alcanivorax; g__Alcanivorax_unclassified
Otu00073	0	0.000999001	0.00241619	0.6	17.2	k__Bacteria; p__Proteobacteria; c__Betaproteobacteria; o__MWH-UniP1; o__MWH-UniP1_unclassified; o__MWH-UniP1_unclassified; o__MWH-UniP1_unclassified
Otu00074	0	0.000999001	0.00241619	5.6	68.6	k__Bacteria; p__Planctomycetes; c__Planctomycetia; o__Pirellulales; f__Pirellulaceae; f__Pirellulaceae_unclassified; f__Pirellulaceae_unclassified
Otu00077	0	0.000999001	0.00241619	12.4	270.6	k__Bacteria; p__Actinobacteria; c__Actinobacteria; o__Actinomycetales; o__Actinomycetales_unclassified; o__Actinomycetales_unclassified; o__Actinomycetales_unclassified
Otu00078	0	0.000999001	0.00241619	2.2	69.6	k__Bacteria; p__Proteobacteria; c__Betaproteobacteria; o__Methylophilales; f__Methylophilaceae; f__Methylophilaceae_unclassified; f__Methylophilaceae_unclassified
Otu00085	0	0.000999001	0.00241619	11.6	75.6	k__Bacteria; p__Cyanobacteria; c__Synechococcophycideae; o__Synechococcales; f__Synechococcaceae; g__Synechococcus; g__Synechococcus_unclassified
Otu00087	0	0.000999001	0.00241619	0	26.8	k__Bacteria; p__Proteobacteria; c__Epsilonproteobacteria; o__Campylobacterales; f__Campylobacteraceae; g__Arcobacter; g__Arcobacter_unclassified
Otu00088	0	0.000999001	0.00241619	5.2	153.4	k__Bacteria; p__Actinobacteria; c__Thermoleophilia; o__Solirubrobacterales; o__Solirubrobacterales_unclassified; o__Solirubrobacterales_unclassified; o__Solirubrobacterales_unclassified
Otu00094	0	0.000999001	0.00241619	7	57.2	k__Bacteria; p__Planctomycetes; c__OM190; o__CL500-15; o__CL500-15_unclassified; o__CL500-15_unclassified; o__CL500-15_unclassified
Otu00097	0	0.000999001	0.00241619	24.6	106.2	k__Bacteria; p__Cyanobacteria; c__Synechococcophycideae; o__Synechococcales; f__Synechococcaceae; g__Synechococcus; g__Synechococcus_unclassified
Otu00098	0	0.000999001	0.00241619	10.8	93.8	k__Bacteria; p__Actinobacteria; c__Actinobacteria; o__Actinomycetales; o__Actinomycetales_unclassified; o__Actinomycetales_unclassified; o__Actinomycetales_unclassified
Otu00104	0	0.000999001	0.00241619	4.2	144.6	k__Bacteria; k__Bacteria_unclassified; k__Bacteria_unclassified; k__Bacteria_unclassified; k__Bacteria_unclassified; k__Bacteria_unclassified; k__Bacteria_unclassified
Otu00108	0	0.000999001	0.00241619	6.2	73.2	k__Bacteria; p__Verrucomicrobia; c__[Spartobacteria]; o__[Chthoniobacterales]; f__[Chthoniobacteraceae]; g__Candidatus_Xiphinematobacter; g__Candidatus_Xiphinematobacter_unclassified
Otu00130	0	0.000999001	0.00241619	11.8	0.8	k__Bacteria; p__Proteobacteria; c__Gammaproteobacteria; o__Pseudomonadales; f__Pseudomonadaceae; g__Pseudomonas; g__Pseudomonas_unclassified
Otu00007	0.5	0.002997	0.00708383	18.2	107.8	k__Bacteria; p__Actinobacteria; c__Acidimicrobiia; o__Acidimicrobiales; f__OCS155; f__OCS155_unclassified; f__OCS155_unclassified
Otu00012	1	0.004995	0.0112931	35.2	112	k__Bacteria; p__Proteobacteria; c__Alphaproteobacteria; o__Rhodobacterales; f__Rhodobacteraceae; g__Octadecabacter; g__Octadecabacter_unclassified
Otu00072	0.5	0.004995	0.0112931	0.2	13.4	k__Bacteria; p__Proteobacteria; c__Epsilonproteobacteria; o__Campylobacterales; f__Campylobacteraceae; g__Arcobacter; g__Arcobacter_unclassified
Otu00026	2	0.00999001	0.0221056	4.2	424	k__Bacteria; p__Proteobacteria; c__Epsilonproteobacteria; o__Campylobacterales; f__Campylobacteraceae; g__Arcobacter; g__Arcobacter_unclassified
Otu00011	2	0.010989	0.0233236	20.2	43.2	k__Bacteria; p__Proteobacteria; c__Alphaproteobacteria; o__Rhodobacterales; f__Rhodobacteraceae; f__Rhodobacteraceae_unclassified; f__Rhodobacteraceae_unclassified
Otu00014	1	0.010989	0.0233236	14.6	1715.2	k__Bacteria; p__Proteobacteria; c__Epsilonproteobacteria; o__Campylobacterales; f__Campylobacteraceae; g__Arcobacter; g__Arcobacter_unclassified
Otu00022	1	0.017982	0.0372458	12.4	1207.6	k__Bacteria; k__Bacteria_unclassified; k__Bacteria_unclassified; k__Bacteria_unclassified; k__Bacteria_unclassified; k__Bacteria_unclassified; k__Bacteria_unclassified
Otu00029	2	0.018981	0.0372458	84.4	775.8	k__Bacteria; p__Proteobacteria; c__Gammaproteobacteria; c__Gammaproteobacteria_unclassified; c__Gammaproteobacteria_unclassified; c__Gammaproteobacteria_unclassified; c__Gammaproteobacteria_unclassified
Otu00046	2	0.018981	0.0372458	56.6	452.4	k__Bacteria; p__Proteobacteria; c__Alphaproteobacteria; o__Rhodobacterales; f__Rhodobacteraceae; f__Rhodobacteraceae_unclassified; f__Rhodobacteraceae_unclassified
Otu00089	2	0.018981	0.0372458	43.2	3.8	k__Bacteria; p__Proteobacteria; c__Gammaproteobacteria; o__Alteromonadales; f__Shewanellaceae; g__Shewanella; g__Shewanella_unclassified
Otu00071	5	0.021978	0.042328	0.2	0.8	k__Bacteria; p__Actinobacteria; c__Actinobacteria; o__Actinomycetales; f__Micromonosporaceae; g__Actinoplanes; s__durhamensis
Otu00090	3	0.022977	0.0434475	80	13.8	k__Bacteria; p__Proteobacteria; c__Gammaproteobacteria; o__Alteromonadales; f__Colwelliaceae; g__Thalassomonas; g__Thalassomonas_unclassified
