# Supplementary material for: Ontogeny of symbiont community structure in two carotenoid‐rich, viviparous marine sponges: comparison of microbiomes and analysis of culturable pigmented heterotrophic bacteria
Source: Environ Microbiol Rep. 2019 Mar 6;11(2):249–61. doi: 10.1111/1758-2229.12739 (PMC6850349; doi:10.1111/1758-2229.12739)
Supplement: Supplementary file 8 — File S2. Local blast results of OTUs from Clathria prolifera and Halichondria bowerbanki against the sponge EMP project database. [file EMI4-11-249-s008.xlsx]

## Sheet: Chesapeake_EMP_Blast_finalOTUS
Clathria_Halichondria_OTUs	sponge EMP OTUs	Alignment matches	Identity
Otu00001	Otu0322209	96/96	1		>=97%	%	>=95% <97%	%	>=90% <95%	%	>=80% <90%	%	Total_Blast	%	Total_nohit	%
Otu00002	Otu0002686	96/96	1		5963	89.3066	471	7.05407	210	3.14513	24	0.359443	6668	99.8652	9	0.134791
Otu00003	Otu0000092	98/98	1
Otu00004	Otu0000041	98/98	1
Otu00005	Otu0002682	96/96	1
Otu00006	Otu0047509	96/96	1
Otu00007	Otu0000180	97/97	1
Otu00008	Otu0021515	98/98	1
Otu00009	Otu0004247	97/98	0.99
Otu00010	Otu0000618	98/98	1
Otu00011	Otu0083602	96/96	1
Otu00012	Otu0280844	97/98	0.99
Otu00013	Otu0052063	98/98	1
Otu00014	Otu0001853	98/98	1
Otu00015	Otu0118958	97/98	0.99
Otu00016	Otu0187237	97/98	0.99
Otu00017	Otu0064591	97/98	0.99
Otu00018	Otu0414951	95/96	0.99
Otu00019	Otu0351906	97/98	0.99
Otu00020	Otu0010760	97/97	1
Otu00021	Otu0000104	98/98	1
Otu00022	Otu0130927	86/93	0.92
Otu00023	Otu0361870	97/98	0.99
Otu00024	Otu0000422	98/98	1
Otu00025	Otu0107266	98/98	1
Otu00026	Otu0013244	97/98	0.99
Otu00027	Otu0008142	97/98	0.99
Otu00028	Otu0000490	98/98	1
Otu00029	Otu0096536	97/98	0.99
Otu00030	Otu0000112	98/98	1
Otu00031	Otu0001716	98/98	1
Otu00032	Otu0206710	97/98	0.99
Otu00033	Otu0001958	98/98	1
Otu00034	Otu0002686	96/96	1
Otu00035	Otu0267359	96/98	0.98
Otu00036	Otu0166584	97/98	0.99
Otu00037	Otu0124104	97/98	0.99
Otu00038	Otu0244909	95/95	1
Otu00039	Otu0000599	98/98	1
Otu00040	Otu0239978	98/98	1
Otu00041	Otu0411961	97/98	0.99
Otu00042	Otu0150874	97/98	0.99
Otu00043	Otu0444662	96/97	0.99
Otu00044	Otu0000171	98/98	1
Otu00045	Otu0000752	98/98	1
Otu00046	Otu0038558	98/98	1
Otu00047	Otu0000132	98/98	1
Otu00048	Otu0260163	97/98	0.99
Otu00049	Otu0002203	98/98	1
Otu00050	Otu0185082	97/98	0.99
Otu00051	Otu0215934	95/95	1
Otu00052	Otu0000314	98/98	1
Otu00053	Otu0001549	98/98	1
Otu00054	Otu0025531	95/98	0.97
Otu00055	Otu0061064	94/94	1
Otu00056	Otu0187237	96/98	0.98
Otu00057	Otu0016600	96/96	1
Otu00058	Otu0024895	98/98	1
Otu00059	Otu0444750	96/98	0.98
Otu00060	Otu0028380	96/97	0.99
Otu00061	Otu0239132	97/98	0.99
Otu00062	Otu0003081	97/98	0.99
Otu00063	Otu0000520	95/98	0.97
Otu00064	Otu0158112	97/98	0.99
Otu00065	Otu0136034	96/98	0.98
Otu00066	Otu0346429	95/95	1
Otu00067	Otu0049698	97/98	0.99
Otu00068	Otu0257710	97/98	0.99
Otu00069	Otu0377288	94/94	1
Otu00070	Otu0269187	97/98	0.99
Otu00071	Otu0085929	96/98	0.98
Otu00072	Otu0000388	98/98	1
Otu00073	Otu0013091	97/98	0.99
Otu00074	Otu0029180	98/98	1
Otu00075	Otu0090882	96/98	0.98
Otu00076	Otu0044314	96/97	0.99
Otu00077	Otu0233904	97/98	0.99
Otu00078	Otu0483092	97/98	0.99
Otu00079	Otu0001768	98/98	1
Otu00080	Otu0025531	96/98	0.98
Otu00081	Otu0291557	95/95	1
Otu00082	Otu0280728	96/98	0.98
Otu00083	Otu0050533	98/98	1
Otu00084	Otu0028380	96/97	0.99
Otu00085	Otu0004834	97/98	0.99
Otu00086	Otu0024223	98/98	1
Otu00087	Otu0001591	98/98	1
Otu00088	Otu0168311	97/97	1
Otu00089	Otu0017719	98/98	1
Otu00090	Otu0160801	97/98	0.99
Otu00091	Otu0192013	94/97	0.97
Otu00092	Otu0194341	94/98	0.96
Otu00093	Otu0028271	97/98	0.99
Otu00094	Otu0077717	98/98	1
Otu00095	Otu0000402	98/98	1
Otu00096	Otu0424816	97/98	0.99
Otu00097	Otu0000002	98/98	1
Otu00098	Otu0154620	98/98	1
Otu00099	Otu0024597	96/96	1
Otu00100	Otu0433012	96/97	0.99
Otu00101	Otu0231634	97/98	0.99
Otu00102	Otu0000727	97/97	1
Otu00103	Otu0324154	95/96	0.99
Otu00104	Otu0257130	97/98	0.99
Otu00105	Otu0014603	98/98	1
Otu00106	Otu0090090	98/98	1
Otu00107	Otu0212762	98/98	1
Otu00108	Otu0052734	98/98	1
Otu00109	Otu0005133	95/96	0.99
Otu00110	Otu0013200	98/98	1
Otu00111	Otu0382660	97/98	0.99
Otu00112	Otu0000720	98/98	1
Otu00113	Otu0005349	98/98	1
Otu00114	Otu0242573	97/98	0.99
Otu00115	Otu0214698	97/98	0.99
Otu00116	Otu0031239	95/95	1
Otu00117	Otu0000035	98/98	1
Otu00118	Otu0222497	97/98	0.99
Otu00119	Otu0008386	98/98	1
Otu00120	Otu0036621	88/96	0.92
Otu00121	Otu0024895	98/98	1
Otu00122	Otu0055323	97/97	1
Otu00123	Otu0003010	98/98	1
Otu00124	Otu0025994	96/98	0.98
Otu00125	Otu0233618	96/98	0.98
Otu00126	Otu0003963	96/96	1
Otu00127	Otu0031838	97/98	0.99
Otu00128	Otu0000777	98/98	1
Otu00129	Otu0354540	97/98	0.99
Otu00130	Otu0064738	98/98	1
Otu00131	Otu0477022	96/98	0.98
Otu00132	Otu0038792	97/98	0.99
Otu00133	Otu0017995	98/98	1
Otu00134	Otu0000349	98/98	1
Otu00135	Otu0327615	97/97	1
Otu00136	Otu0007456	96/96	1
Otu00137	Otu0003485	98/98	1
Otu00138	Otu0000127	98/98	1
Otu00139	Otu0157177	97/98	0.99
Otu00140	Otu0002531	98/98	1
Otu00141	Otu0000605	98/98	1
Otu00142	Otu0320693	95/96	0.99
Otu00143	Otu0000572	98/98	1
Otu00144	Otu0371758	94/95	0.99
Otu00145	Otu0001581	98/98	1
Otu00146	Otu0017553	94/94	1
Otu00147	Otu0037898	98/98	1
Otu00148	Otu0076610	96/98	0.98
Otu00149	Otu0084180	98/98	1
Otu00150	Otu0287606	96/98	0.98
Otu00151	Otu0028388	98/98	1
Otu00152	Otu0001728	98/98	1
Otu00153	Otu0243744	97/98	0.99
Otu00154	Otu0002197	98/98	1
Otu00155	Otu0441001	96/98	0.98
Otu00156	Otu0001168	98/98	1
Otu00157	Otu0356367	96/98	0.98
Otu00158	Otu0034883	98/98	1
Otu00159	Otu0002408	97/98	0.99
Otu00160	Otu0000337	98/98	1
Otu00161	Otu0420069	96/98	0.98
Otu00162	Otu0084268	97/98	0.99
Otu00163	Otu0000056	98/98	1
Otu00164	Otu0182224	93/98	0.95
Otu00165	Otu0037122	97/97	1
Otu00166	Otu0007414	98/98	1
Otu00167	Otu0250267	97/98	0.99
Otu00168	Otu0136407	98/98	1
Otu00169	Otu0002983	98/98	1
Otu00170	Otu0355418	96/98	0.98
Otu00171	Otu0136288	98/98	1
Otu00172	Otu0013188	97/98	0.99
Otu00173	Otu0009282	98/98	1
Otu00174	Otu0000602	98/98	1
Otu00175	Otu0187956	96/96	1
Otu00176	Otu0019074	98/98	1
Otu00177	Otu0035243	97/98	0.99
Otu00178	Otu0000231	98/98	1
Otu00179	Otu0338215	90/95	0.95
Otu00180	Otu0413371	96/98	0.98
Otu00181	Otu0402327	96/98	0.98
Otu00182	Otu0107062	93/93	1
Otu00183	Otu0351752	97/98	0.99
Otu00184	Otu0015007	97/97	1
Otu00185	Otu0382307	97/98	0.99
Otu00186	Otu0028961	97/98	0.99
Otu00187	Otu0000965	98/98	1
Otu00188	Otu0294674	96/97	0.99
Otu00189	Otu0000961	96/96	1
Otu00190	Otu0080229	96/98	0.98
Otu00191	Otu0000759	98/98	1
Otu00192	Otu0003748	97/98	0.99
Otu00193	Otu0000161	97/97	1
Otu00194	Otu0299797	97/98	0.99
Otu00195	Otu0004595	96/96	1
Otu00196	Otu0067906	98/98	1
Otu00197	Otu0095574	97/98	0.99
Otu00198	Otu0298235	97/98	0.99
Otu00199	Otu0192925	95/96	0.99
Otu00200	Otu0088997	98/98	1
Otu00201	Otu0298760	98/98	1
Otu00202	Otu0398579	92/95	0.97
Otu00203	Otu0143397	93/97	0.96
Otu00204	Otu0024477	97/98	0.99
Otu00205	Otu0014033	98/98	1
Otu00206	Otu0000427	98/98	1
Otu00207	Otu0363306	94/96	0.98
Otu00208	Otu0000526	98/98	1
Otu00209	Otu0002011	98/98	1
Otu00210	Otu0006288	98/98	1
Otu00211	Otu0105121	97/98	0.99
Otu00212	Otu0152198	97/98	0.99
Otu00213	Otu0028638	98/98	1
Otu00214	Otu0006264	98/98	1
Otu00215	Otu0215803	96/98	0.98
Otu00216	Otu0269714	91/99	0.92
Otu00217	Otu0380904	96/98	0.98
Otu00218	Otu0258438	97/98	0.99
Otu00219	Otu0024645	98/98	1
Otu00220	Otu0006090	98/98	1
Otu00221	Otu0001768	95/96	0.99
Otu00222	Otu0031623	98/98	1
Otu00223	Otu0166656	97/98	0.99
Otu00224	Otu0113789	95/98	0.97
Otu00225	Otu0001352	98/98	1
Otu00226	Otu0212547	96/98	0.98
Otu00227	Otu0169944	97/98	0.99
Otu00228	Otu0272071	96/98	0.98
Otu00229	Otu0052734	97/98	0.99
Otu00230	Otu0103876	97/98	0.99
Otu00231	Otu0401079	98/98	1
Otu00232	Otu0167601	97/98	0.99
Otu00233	Otu0210699	98/98	1
Otu00234	Otu0402571	96/98	0.98
Otu00235	Otu0178364	98/98	1
Otu00236	Otu0009390	97/98	0.99
Otu00237	Otu0316679	94/94	1
Otu00238	Otu0008662	98/98	1
Otu00239	Otu0177700	96/97	0.99
Otu00240	Otu0001168	98/98	1
Otu00241	Otu0211967	95/98	0.97
Otu00242	Otu0181733	93/98	0.95
Otu00243	Otu0414951	95/96	0.99
Otu00244	Otu0490703	96/98	0.98
Otu00245	Otu0004374	98/98	1
Otu00246	Otu0004613	95/95	1
Otu00247	Otu0191520	91/95	0.96
Otu00248	Otu0123205	97/98	0.99
Otu00249	Otu0059547	95/96	0.99
Otu00250	Otu0414931	95/98	0.97
Otu00251	Otu0009691	98/98	1
Otu00252	Otu0000130	98/98	1
Otu00253	Otu0004738	97/98	0.99
Otu00254	Otu0292344	90/93	0.97
Otu00255	Otu0053336	98/98	1
Otu00256	Otu0051903	98/98	1
Otu00257	Otu0096374	96/98	0.98
Otu00258	Otu0057073	96/96	1
Otu00259	Otu0007842	97/98	0.99
Otu00260	Otu0186141	98/98	1
Otu00261	Otu0324999	94/94	1
Otu00262	Otu0249223	96/98	0.98
Otu00263	Otu0031517	98/98	1
Otu00264	Otu0312641	97/98	0.99
Otu00265	Otu0335066	97/98	0.99
Otu00266	Otu0191662	97/98	0.99
Otu00267	Otu0010331	98/98	1
Otu00268	Otu0426469	95/98	0.97
Otu00269	Otu0000944	97/98	0.99
Otu00270	Otu0000362	98/98	1
Otu00271	Otu0297813	95/96	0.99
Otu00272	Otu0493121	94/96	0.98
Otu00273	Otu0009613	98/98	1
Otu00274	Otu0408381	95/98	0.97
Otu00275	Otu0067976	98/98	1
Otu00276	Otu0000619	97/97	1
Otu00277	Otu0327756	96/97	0.99
Otu00278	Otu0194069	97/98	0.99
Otu00279	Otu0404998	97/98	0.99
Otu00280	Otu0002423	98/98	1
Otu00281	Otu0101995	97/98	0.99
Otu00282	Otu0001041	98/98	1
Otu00283	Otu0022267	98/98	1
Otu00284	Otu0063964	98/98	1
Otu00285	Otu0136034	98/98	1
Otu00286	Otu0051142	96/98	0.98
Otu00287	Otu0291631	97/98	0.99
Otu00288	Otu0097610	96/96	1
Otu00289	Otu0005815	98/98	1
Otu00290	Otu0418491	95/97	0.98
Otu00291	Otu0053708	97/98	0.99
Otu00292	Otu0337226	93/93	1
Otu00293	Otu0227996	97/98	0.99
Otu00294	Otu0261285	98/98	1
Otu00295	Otu0098208	97/98	0.99
Otu00296	Otu0000395	98/98	1
Otu00297	Otu0001235	97/97	1
Otu00298	Otu0012607	98/98	1
Otu00299	Otu0409406	95/96	0.99
Otu00300	Otu0059363	97/98	0.99
Otu00301	Otu0283442	94/95	0.99
Otu00302	Otu0069836	98/98	1
Otu00303	Otu0409703	96/98	0.98
Otu00304	Otu0414951	92/96	0.96
Otu00305	Otu0492261	97/98	0.99
Otu00306	Otu0079653	97/98	0.99
Otu00307	Otu0263180	95/98	0.97
Otu00308	Otu0117191	96/98	0.98
Otu00309	Otu0000863	98/98	1
Otu00310	Otu0147099	97/98	0.99
Otu00311	Otu0157790	97/98	0.99
Otu00312	Otu0052868	97/97	1
Otu00313	Otu0228129	98/98	1
Otu00314	Otu0133894	95/98	0.97
Otu00315	Otu0317994	95/98	0.97
Otu00316	Otu0059390	96/98	0.98
Otu00317	Otu0300346	95/98	0.97
Otu00318	Otu0184051	97/98	0.99
Otu00319	Otu0027886	98/98	1
Otu00320	Otu0034952	97/98	0.99
Otu00321	Otu0021020	98/98	1
Otu00322	Otu0007466	97/98	0.99
Otu00323	Otu0321164	95/96	0.99
Otu00324	Otu0143408	94/97	0.97
Otu00325	Otu0038781	98/98	1
Otu00326	Otu0016469	95/95	1
Otu00327	Otu0004738	97/98	0.99
Otu00328	Otu0212424	97/98	0.99
Otu00329	Otu0014630	97/97	1
Otu00330	Otu0318008	97/98	0.99
Otu00331	Otu0235124	97/98	0.99
Otu00332	Otu0424963	97/98	0.99
Otu00333	Otu0012863	97/97	1
Otu00334	Otu0157921	97/98	0.99
Otu00335	Otu0403868	96/98	0.98
Otu00336	Otu0000978	98/98	1
Otu00337	Otu0469124	91/94	0.97
Otu00338	Otu0327377	95/96	0.99
Otu00339	Otu0418343	94/97	0.97
Otu00340	Otu0064423	96/98	0.98
Otu00341	Otu0212387	95/95	1
Otu00342	Otu0077510	92/98	0.94
Otu00343	Otu0001507	98/98	1
Otu00344	Otu0050533	95/95	1
Otu00345	Otu0495300	93/95	0.98
Otu00346	Otu0496856	96/98	0.98
Otu00347	Otu0358506	96/98	0.98
Otu00348	no_hit
Otu00349	Otu0025531	95/98	0.97
Otu00350	Otu0018869	97/98	0.99
Otu00351	Otu0018362	96/98	0.98
Otu00352	Otu0068746	97/98	0.99
Otu00353	Otu0232460	97/98	0.99
Otu00354	Otu0000702	98/98	1
Otu00355	Otu0311060	98/98	1
Otu00356	Otu0001728	98/98	1
Otu00357	Otu0023462	98/98	1
Otu00358	Otu0202564	97/98	0.99
Otu00359	Otu0216211	96/96	1
Otu00360	Otu0292766	97/98	0.99
Otu00361	Otu0024252	97/97	1
Otu00362	Otu0043943	93/94	0.99
Otu00363	Otu0173074	97/98	0.99
Otu00364	Otu0154742	96/98	0.98
Otu00365	Otu0327756	96/97	0.99
Otu00366	Otu0001275	98/98	1
Otu00367	Otu0281138	96/96	1
Otu00368	Otu0032341	98/98	1
Otu00369	Otu0324400	95/95	1
Otu00370	Otu0488302	95/98	0.97
Otu00371	Otu0000146	98/98	1
Otu00372	Otu0011237	98/98	1
Otu00373	Otu0001120	98/98	1
Otu00374	Otu0258205	93/93	1
Otu00375	Otu0212086	96/98	0.98
Otu00376	Otu0015588	97/97	1
Otu00377	Otu0150475	97/98	0.99
Otu00378	Otu0014002	97/98	0.99
Otu00379	Otu0012121	98/98	1
Otu00380	Otu0013343	96/98	0.98
Otu00381	Otu0070246	97/98	0.99
Otu00382	Otu0350501	97/98	0.99
Otu00383	Otu0322209	96/96	1
Otu00384	Otu0078510	97/98	0.99
Otu00385	Otu0021997	97/97	1
Otu00386	Otu0207761	97/98	0.99
Otu00387	Otu0004055	98/98	1
Otu00388	Otu0376337	93/95	0.98
Otu00389	Otu0009558	98/98	1
Otu00390	Otu0079830	98/98	1
Otu00391	Otu0479832	92/96	0.96
Otu00392	Otu0050651	98/98	1
Otu00393	Otu0000365	98/98	1
Otu00394	Otu0066502	97/97	1
Otu00395	Otu0448806	97/98	0.99
Otu00396	Otu0000300	98/98	1
Otu00397	Otu0053178	95/95	1
Otu00398	Otu0239978	91/93	0.98
Otu00399	Otu0001022	98/98	1
Otu00400	Otu0481357	94/96	0.98
Otu00401	Otu0000679	98/98	1
Otu00402	Otu0000269	97/97	1
Otu00403	Otu0005282	98/98	1
Otu00404	Otu0283411	97/98	0.99
Otu00405	Otu0402848	96/98	0.98
Otu00406	Otu0206582	98/98	1
Otu00407	Otu0000027	97/97	1
Otu00408	Otu0467662	96/98	0.98
Otu00409	Otu0001349	96/96	1
Otu00410	Otu0173242	97/98	0.99
Otu00411	Otu0009326	98/98	1
Otu00412	Otu0106765	97/98	0.99
Otu00413	Otu0140676	96/98	0.98
Otu00414	Otu0415707	96/98	0.98
Otu00415	Otu0414845	95/96	0.99
Otu00416	Otu0043891	98/98	1
Otu00417	Otu0047913	97/98	0.99
Otu00418	Otu0441035	96/98	0.98
Otu00419	Otu0109254	95/98	0.97
Otu00420	Otu0004242	96/96	1
Otu00421	Otu0055323	97/97	1
Otu00422	Otu0004568	98/98	1
Otu00423	Otu0459932	86/94	0.91
Otu00424	Otu0244567	97/98	0.99
Otu00425	Otu0021748	96/98	0.98
Otu00426	Otu0000749	98/98	1
Otu00427	Otu0013133	95/97	0.98
Otu00428	Otu0259563	97/98	0.99
Otu00429	Otu0496068	97/98	0.99
Otu00430	Otu0210992	97/98	0.99
Otu00431	Otu0279989	97/98	0.99
Otu00432	Otu0427095	95/98	0.97
Otu00433	Otu0006318	70/70	1
Otu00434	Otu0099133	95/98	0.97
Otu00435	Otu0000953	98/98	1
Otu00436	Otu0211818	98/98	1
Otu00437	Otu0000362	98/98	1
Otu00438	Otu0078510	96/98	0.98
Otu00439	Otu0019993	96/96	1
Otu00440	Otu0363309	97/98	0.99
Otu00441	Otu0047139	96/98	0.98
Otu00442	Otu0272568	94/95	0.99
Otu00443	Otu0010009	98/98	1
Otu00444	Otu0227586	97/98	0.99
Otu00445	Otu0002686	96/96	1
Otu00446	Otu0498156	92/98	0.94
Otu00447	Otu0031297	98/98	1
Otu00448	Otu0000487	98/98	1
Otu00449	Otu0013298	96/96	1
Otu00450	Otu0322203	96/98	0.98
Otu00451	Otu0070561	95/95	1
Otu00452	Otu0144395	98/98	1
Otu00453	Otu0004264	98/98	1
Otu00454	Otu0059439	96/98	0.98
Otu00455	Otu0268205	96/98	0.98
Otu00456	Otu0005533	97/97	1
Otu00457	Otu0180372	96/96	1
Otu00458	Otu0001428	98/98	1
Otu00459	Otu0078849	96/98	0.98
Otu00460	Otu0002332	93/93	1
Otu00461	Otu0144395	97/98	0.99
Otu00462	Otu0107332	94/96	0.98
Otu00463	Otu0126345	97/98	0.99
Otu00464	Otu0009639	94/95	0.99
Otu00465	Otu0011501	95/96	0.99
Otu00466	Otu0000842	98/98	1
Otu00467	Otu0079575	97/98	0.99
Otu00468	Otu0374969	97/98	0.99
Otu00469	Otu0272705	97/98	0.99
Otu00470	Otu0487602	98/98	1
Otu00471	Otu0365984	95/97	0.98
Otu00472	Otu0005887	97/98	0.99
Otu00473	Otu0000323	98/98	1
Otu00474	Otu0239978	94/98	0.96
Otu00475	Otu0488352	95/95	1
Otu00476	Otu0159151	96/98	0.98
Otu00477	Otu0016143	93/98	0.95
Otu00478	Otu0260643	95/98	0.97
Otu00479	Otu0155183	98/98	1
Otu00480	Otu0254142	97/98	0.99
Otu00481	Otu0299676	92/96	0.96
Otu00482	Otu0006328	98/98	1
Otu00483	Otu0000068	98/98	1
Otu00484	Otu0028259	98/98	1
Otu00485	Otu0003937	98/98	1
Otu00486	Otu0128534	96/98	0.98
Otu00487	Otu0276706	95/97	0.98
Otu00488	Otu0000943	98/98	1
Otu00489	Otu0041074	97/98	0.99
Otu00490	Otu0001099	98/98	1
Otu00491	Otu0052489	96/98	0.98
Otu00492	Otu0020151	97/98	0.99
Otu00493	Otu0046374	91/94	0.97
Otu00494	Otu0005769	98/98	1
Otu00495	Otu0006293	97/98	0.99
Otu00496	Otu0046453	97/98	0.99
Otu00497	Otu0413406	97/98	0.99
Otu00498	Otu0493509	93/98	0.95
Otu00499	Otu0175188	97/98	0.99
Otu00500	Otu0000605	98/98	1
Otu00501	Otu0010102	98/98	1
Otu00502	Otu0003907	97/98	0.99
Otu00503	Otu0297417	98/98	1
Otu00504	Otu0026952	97/97	1
Otu00505	Otu0099687	98/98	1
Otu00506	Otu0374563	96/98	0.98
Otu00507	Otu0017405	96/98	0.98
Otu00508	Otu0369805	96/98	0.98
Otu00509	Otu0482358	96/97	0.99
Otu00510	Otu0340097	97/98	0.99
Otu00511	Otu0257422	96/98	0.98
Otu00512	Otu0070410	96/98	0.98
Otu00513	Otu0112558	94/98	0.96
Otu00514	Otu0023307	97/97	1
Otu00515	Otu0495671	93/98	0.95
Otu00516	Otu0422759	95/96	0.99
Otu00517	Otu0071797	97/98	0.99
Otu00518	Otu0076347	96/97	0.99
Otu00519	Otu0187237	86/87	0.99
Otu00520	Otu0012780	97/97	1
Otu00521	Otu0182909	97/98	0.99
Otu00522	Otu0067604	97/97	1
Otu00523	Otu0036621	86/92	0.93
Otu00524	Otu0047257	97/98	0.99
Otu00525	Otu0297660	95/98	0.97
Otu00526	Otu0015136	97/98	0.99
Otu00527	Otu0004242	96/96	1
Otu00528	Otu0159358	96/98	0.98
Otu00529	Otu0001323	98/98	1
Otu00530	Otu0009436	97/98	0.99
Otu00531	Otu0000035	98/98	1
Otu00532	Otu0000203	98/98	1
Otu00533	Otu0001076	98/98	1
Otu00534	Otu0096489	97/98	0.99
Otu00535	Otu0280709	98/98	1
Otu00536	Otu0447423	96/98	0.98
Otu00537	Otu0010456	97/98	0.99
Otu00538	Otu0477132	96/98	0.98
Otu00539	Otu0261539	98/98	1
Otu00540	Otu0004513	98/98	1
Otu00541	Otu0142820	97/98	0.99
Otu00542	Otu0000451	98/98	1
Otu00543	Otu0064935	97/98	0.99
Otu00544	Otu0415301	97/97	1
Otu00545	Otu0103096	95/98	0.97
Otu00546	Otu0413039	96/98	0.98
Otu00547	Otu0261582	97/99	0.98
Otu00548	Otu0004446	98/98	1
Otu00549	Otu0300065	96/98	0.98
Otu00550	Otu0295240	97/98	0.99
Otu00551	Otu0006979	97/98	0.99
Otu00552	Otu0410101	96/98	0.98
Otu00553	Otu0048496	97/98	0.99
Otu00554	Otu0042953	98/98	1
Otu00555	Otu0445549	96/98	0.98
Otu00556	Otu0029180	98/98	1
Otu00557	Otu0291470	97/98	0.99
Otu00558	Otu0079353	96/98	0.98
Otu00559	Otu0000041	98/98	1
Otu00560	Otu0080819	97/98	0.99
Otu00561	Otu0323913	97/98	0.99
Otu00562	Otu0301677	97/98	0.99
Otu00563	Otu0235757	97/98	0.99
Otu00564	Otu0209156	94/94	1
Otu00565	Otu0030664	96/97	0.99
Otu00566	Otu0011769	97/98	0.99
Otu00567	Otu0244610	97/98	0.99
Otu00568	Otu0114019	95/95	1
Otu00569	Otu0003185	98/98	1
Otu00570	Otu0237886	98/99	0.99
Otu00571	Otu0104313	94/98	0.96
Otu00572	Otu0000670	98/98	1
Otu00573	Otu0109254	98/98	1
Otu00574	Otu0000347	98/98	1
Otu00575	Otu0242573	95/95	1
Otu00576	Otu0001436	98/98	1
Otu00577	Otu0432426	91/98	0.93
Otu00578	Otu0026098	98/98	1
Otu00579	Otu0382118	94/95	0.99
Otu00580	Otu0430991	97/98	0.99
Otu00581	Otu0252686	97/98	0.99
Otu00582	Otu0433321	97/99	0.98
Otu00583	Otu0365654	95/98	0.97
Otu00584	Otu0398576	95/98	0.97
Otu00585	Otu0204284	97/98	0.99
Otu00586	Otu0111796	96/98	0.98
Otu00587	Otu0000428	98/98	1
Otu00588	Otu0000028	98/98	1
Otu00589	Otu0212245	97/98	0.99
Otu00590	Otu0459222	96/97	0.99
Otu00591	Otu0029180	97/98	0.99
Otu00592	Otu0207118	95/95	1
Otu00593	Otu0038994	93/94	0.99
Otu00594	Otu0000453	98/98	1
Otu00595	Otu0235099	95/98	0.97
Otu00596	Otu0007252	97/98	0.99
Otu00597	Otu0009278	98/98	1
Otu00598	Otu0004247	97/98	0.99
Otu00599	Otu0000120	98/98	1
Otu00600	Otu0088728	97/98	0.99
Otu00601	Otu0025646	97/98	0.99
Otu00602	Otu0147201	97/98	0.99
Otu00603	Otu0341886	97/98	0.99
Otu00604	Otu0384256	98/98	1
Otu00605	Otu0004595	94/94	1
Otu00606	Otu0116281	96/98	0.98
Otu00607	Otu0320135	96/98	0.98
Otu00608	Otu0175869	86/92	0.93
Otu00609	Otu0489888	95/98	0.97
Otu00610	Otu0116864	95/98	0.97
Otu00611	Otu0026871	98/98	1
Otu00612	Otu0029569	97/98	0.99
Otu00613	Otu0033986	98/98	1
Otu00614	Otu0039920	96/96	1
Otu00615	Otu0391783	96/99	0.97
Otu00616	Otu0142543	96/98	0.98
Otu00617	Otu0001057	97/97	1
Otu00618	Otu0467609	89/93	0.96
Otu00619	Otu0415320	95/97	0.98
Otu00620	Otu0001948	98/98	1
Otu00621	Otu0006697	97/98	0.99
Otu00622	Otu0002686	94/94	1
Otu00623	Otu0189849	97/98	0.99
Otu00624	Otu0422605	96/97	0.99
Otu00625	Otu0187759	96/97	0.99
Otu00626	Otu0138017	97/98	0.99
Otu00627	Otu0462582	95/98	0.97
Otu00628	Otu0065185	97/98	0.99
Otu00629	Otu0412198	96/98	0.98
Otu00630	Otu0222497	97/98	0.99
Otu00631	Otu0006412	98/98	1
Otu00632	Otu0296104	94/98	0.96
Otu00633	Otu0021515	98/98	1
Otu00634	Otu0001871	98/98	1
Otu00635	Otu0043201	97/97	1
Otu00636	Otu0026487	96/98	0.98
Otu00637	Otu0316158	94/98	0.96
Otu00638	Otu0482929	95/95	1
Otu00639	Otu0441395	95/95	1
Otu00640	Otu0187265	96/98	0.98
Otu00641	Otu0112151	97/98	0.99
Otu00642	Otu0112153	98/98	1
Otu00643	Otu0482707	96/98	0.98
Otu00644	Otu0172580	96/98	0.98
Otu00645	Otu0038095	96/96	1
Otu00646	Otu0006612	98/98	1
Otu00647	Otu0390068	97/98	0.99
Otu00648	Otu0153437	97/98	0.99
Otu00649	Otu0260082	98/98	1
Otu00650	Otu0243851	94/95	0.99
Otu00651	Otu0446003	95/98	0.97
Otu00652	Otu0066603	97/98	0.99
Otu00653	Otu0275696	97/98	0.99
Otu00654	Otu0163697	97/98	0.99
Otu00655	Otu0322209	96/96	1
Otu00656	Otu0459192	95/97	0.98
Otu00657	Otu0217244	96/98	0.98
Otu00658	Otu0324948	96/98	0.98
Otu00659	Otu0004477	97/98	0.99
Otu00660	Otu0190952	97/98	0.99
Otu00661	Otu0014517	98/98	1
Otu00662	Otu0002686	95/95	1
Otu00663	Otu0000174	98/98	1
Otu00664	Otu0302398	96/98	0.98
Otu00665	Otu0502354	93/94	0.99
Otu00666	Otu0343742	97/98	0.99
Otu00667	Otu0001731	98/98	1
Otu00668	Otu0192051	97/97	1
Otu00669	Otu0423256	95/96	0.99
Otu00670	Otu0025850	98/98	1
Otu00671	Otu0000188	98/98	1
Otu00672	Otu0000127	98/98	1
Otu00673	Otu0083003	92/92	1
Otu00674	Otu0001360	98/98	1
Otu00675	Otu0155639	96/98	0.98
Otu00676	Otu0002686	95/95	1
Otu00677	Otu0001071	98/98	1
Otu00678	Otu0351545	98/98	1
Otu00679	Otu0039200	95/98	0.97
Otu00680	Otu0268776	96/98	0.98
Otu00681	Otu0101187	95/96	0.99
Otu00682	Otu0204414	96/97	0.99
Otu00683	Otu0143408	94/97	0.97
Otu00684	Otu0000346	98/98	1
Otu00685	Otu0381206	73/80	0.91
Otu00686	Otu0000180	97/97	1
Otu00687	Otu0057590	97/98	0.99
Otu00688	Otu0006352	98/98	1
Otu00689	Otu0069703	97/98	0.99
Otu00690	Otu0307208	97/98	0.99
Otu00691	Otu0197744	95/98	0.97
Otu00692	Otu0303377	96/98	0.98
Otu00693	Otu0183054	96/96	1
Otu00694	Otu0387618	96/98	0.98
Otu00695	Otu0426469	95/98	0.97
Otu00696	Otu0384848	63/79	0.8
Otu00697	Otu0061624	98/98	1
Otu00698	Otu0055671	97/98	0.99
Otu00699	Otu0311885	95/96	0.99
Otu00700	Otu0102773	97/98	0.99
Otu00701	Otu0004459	98/98	1
Otu00702	Otu0298948	98/98	1
Otu00703	Otu0318172	98/98	1
Otu00704	Otu0157402	93/96	0.97
Otu00705	Otu0309275	89/98	0.91
Otu00706	Otu0000212	98/98	1
Otu00707	Otu0008224	98/98	1
Otu00708	Otu0336649	94/98	0.96
Otu00709	Otu0091683	95/96	0.99
Otu00710	Otu0369150	96/98	0.98
Otu00711	Otu0000420	98/98	1
Otu00712	Otu0002102	98/98	1
Otu00713	Otu0055612	96/98	0.98
Otu00714	Otu0215934	95/95	1
Otu00715	Otu0113052	97/98	0.99
Otu00716	Otu0112712	97/98	0.99
Otu00717	Otu0217695	96/98	0.98
Otu00718	Otu0000213	98/98	1
Otu00719	Otu0002686	96/96	1
Otu00720	Otu0222815	97/98	0.99
Otu00721	Otu0080011	97/98	0.99
Otu00722	Otu0326623	96/98	0.98
Otu00723	Otu0495387	97/98	0.99
Otu00724	Otu0133392	98/98	1
Otu00725	Otu0002031	97/98	0.99
Otu00726	Otu0445548	96/98	0.98
Otu00727	Otu0004394	98/98	1
Otu00728	Otu0003804	98/98	1
Otu00729	Otu0297345	97/98	0.99
Otu00730	Otu0065051	96/97	0.99
Otu00731	Otu0023223	98/98	1
Otu00732	Otu0367491	94/94	1
Otu00733	Otu0007244	97/99	0.98
Otu00734	Otu0000445	98/98	1
Otu00735	Otu0251715	97/98	0.99
Otu00736	Otu0110096	97/97	1
Otu00737	Otu0145831	96/97	0.99
Otu00738	Otu0176216	97/98	0.99
Otu00739	Otu0020159	98/98	1
Otu00740	Otu0344841	96/96	1
Otu00741	Otu0051331	97/98	0.99
Otu00742	Otu0282092	96/98	0.98
Otu00743	Otu0285250	92/94	0.98
Otu00744	Otu0097732	98/98	1
Otu00745	Otu0100426	96/98	0.98
Otu00746	Otu0125626	98/98	1
Otu00747	Otu0000481	98/98	1
Otu00748	Otu0236527	97/98	0.99
Otu00749	Otu0071510	98/98	1
Otu00750	Otu0028416	97/98	0.99
Otu00751	Otu0107448	97/98	0.99
Otu00752	Otu0040554	98/98	1
Otu00753	Otu0460200	89/96	0.93
Otu00754	Otu0000174	98/98	1
Otu00755	Otu0122263	96/98	0.98
Otu00756	Otu0004874	98/98	1
Otu00757	Otu0414880	95/95	1
Otu00758	Otu0140494	94/94	1
Otu00759	Otu0322209	96/96	1
Otu00760	Otu0044314	96/97	0.99
Otu00761	Otu0295461	97/98	0.99
Otu00762	Otu0434081	94/97	0.97
Otu00763	Otu0034568	96/98	0.98
Otu00764	Otu0027697	98/98	1
Otu00765	Otu0031832	97/98	0.99
Otu00766	Otu0266646	93/93	1
Otu00767	Otu0248027	97/98	0.99
Otu00768	Otu0313674	97/98	0.99
Otu00769	Otu0416729	97/97	1
Otu00770	Otu0077150	98/98	1
Otu00771	Otu0003933	98/98	1
Otu00772	Otu0072558	98/98	1
Otu00773	Otu0047986	96/98	0.98
Otu00774	Otu0027176	96/98	0.98
Otu00775	Otu0000104	98/98	1
Otu00776	Otu0323865	94/95	0.99
Otu00777	Otu0213268	97/98	0.99
Otu00778	Otu0132435	96/96	1
Otu00779	Otu0203193	97/98	0.99
Otu00780	Otu0130335	97/98	0.99
Otu00781	Otu0067208	94/94	1
Otu00782	Otu0261159	96/97	0.99
Otu00783	Otu0000187	98/98	1
Otu00784	Otu0047126	95/98	0.97
Otu00785	Otu0310989	97/98	0.99
Otu00786	Otu0197204	97/98	0.99
Otu00787	Otu0061384	96/97	0.99
Otu00788	Otu0287279	94/98	0.96
Otu00789	Otu0160364	82/90	0.91
Otu00790	Otu0234730	97/98	0.99
Otu00791	Otu0245730	97/98	0.99
Otu00792	Otu0255944	85/94	0.9
Otu00793	Otu0109053	97/97	1
Otu00794	Otu0269785	97/98	0.99
Otu00795	Otu0007780	95/96	0.99
Otu00796	Otu0002577	98/98	1
Otu00797	Otu0276610	96/96	1
Otu00798	Otu0003924	97/97	1
Otu00799	Otu0000122	98/98	1
Otu00800	Otu0495815	96/98	0.98
Otu00801	Otu0071133	95/98	0.97
Otu00802	Otu0382266	93/98	0.95
Otu00803	Otu0012301	98/98	1
Otu00804	Otu0005651	94/95	0.99
Otu00805	Otu0482030	97/98	0.99
Otu00806	Otu0013700	98/98	1
Otu00807	Otu0051705	98/98	1
Otu00808	Otu0047509	96/96	1
Otu00809	Otu0357191	97/98	0.99
Otu00810	Otu0000948	98/98	1
Otu00811	Otu0052734	87/87	1
Otu00812	Otu0195949	97/98	0.99
Otu00813	Otu0005133	92/93	0.99
Otu00814	Otu0001764	96/98	0.98
Otu00815	Otu0374563	97/98	0.99
Otu00816	Otu0169279	95/95	1
Otu00817	Otu0236646	97/98	0.99
Otu00818	Otu0181840	97/98	0.99
Otu00819	Otu0172580	98/98	1
Otu00820	Otu0182740	97/98	0.99
Otu00821	Otu0010991	98/98	1
Otu00822	Otu0001119	98/98	1
Otu00823	Otu0048825	97/98	0.99
Otu00824	Otu0128534	96/98	0.98
Otu00825	Otu0414951	91/95	0.96
Otu00826	Otu0349294	94/95	0.99
Otu00827	Otu0334458	96/98	0.98
Otu00828	Otu0221889	97/98	0.99
Otu00829	Otu0001009	97/98	0.99
Otu00830	Otu0021602	97/98	0.99
Otu00831	Otu0008933	98/98	1
Otu00832	Otu0027599	98/98	1
Otu00833	Otu0499605	96/98	0.98
Otu00834	Otu0107532	98/98	1
Otu00835	Otu0080789	97/98	0.99
Otu00836	Otu0000041	98/98	1
Otu00837	Otu0155631	94/94	1
Otu00838	Otu0177544	98/98	1
Otu00839	Otu0195117	93/98	0.95
Otu00840	Otu0365723	92/95	0.97
Otu00841	Otu0073130	97/98	0.99
Otu00842	Otu0019605	98/98	1
Otu00843	Otu0282623	96/98	0.98
Otu00844	Otu0140630	97/98	0.99
Otu00845	Otu0000676	97/97	1
Otu00846	Otu0028875	95/97	0.98
Otu00847	Otu0000338	98/98	1
Otu00848	Otu0162467	96/96	1
Otu00849	Otu0014598	98/98	1
Otu00850	Otu0010084	98/98	1
Otu00851	Otu0001388	98/98	1
Otu00852	Otu0187237	86/87	0.99
Otu00853	Otu0013244	97/98	0.99
Otu00854	Otu0001291	98/98	1
Otu00855	Otu0001636	98/98	1
Otu00856	Otu0103841	88/97	0.91
Otu00857	Otu0007252	96/98	0.98
Otu00858	Otu0022098	96/96	1
Otu00859	Otu0457948	93/97	0.96
Otu00860	Otu0386955	96/98	0.98
Otu00861	Otu0122975	95/98	0.97
Otu00862	Otu0474957	96/98	0.98
Otu00863	Otu0072317	98/98	1
Otu00864	Otu0335043	97/98	0.99
Otu00865	Otu0073067	97/97	1
Otu00866	Otu0479754	98/98	1
Otu00867	Otu0003495	98/98	1
Otu00868	Otu0019225	98/98	1
Otu00869	Otu0319865	71/84	0.85
Otu00870	Otu0098874	98/98	1
Otu00871	Otu0116820	97/98	0.99
Otu00872	Otu0041247	95/96	0.99
Otu00873	Otu0121719	98/98	1
Otu00874	Otu0201751	98/98	1
Otu00875	Otu0007761	98/98	1
Otu00876	Otu0002686	96/96	1
Otu00877	Otu0002686	96/96	1
Otu00878	Otu0427077	79/88	0.9
Otu00879	Otu0181173	97/98	0.99
Otu00880	Otu0449235	94/95	0.99
Otu00881	Otu0000878	98/98	1
Otu00882	Otu0002686	95/96	0.99
Otu00883	Otu0002686	96/96	1
Otu00884	Otu0273078	94/96	0.98
Otu00885	Otu0007153	98/98	1
Otu00886	Otu0041222	97/98	0.99
Otu00887	Otu0401261	98/98	1
Otu00888	Otu0074897	97/98	0.99
Otu00889	Otu0017377	98/98	1
Otu00890	Otu0256108	98/98	1
Otu00891	Otu0188429	97/98	0.99
Otu00892	Otu0358911	96/98	0.98
Otu00893	Otu0138785	97/98	0.99
Otu00894	Otu0168354	97/98	0.99
Otu00895	Otu0246754	96/98	0.98
Otu00896	Otu0411961	97/98	0.99
Otu00897	Otu0020962	98/98	1
Otu00898	Otu0082593	95/98	0.97
Otu00899	Otu0318008	97/98	0.99
Otu00900	Otu0082573	97/98	0.99
Otu00901	Otu0007511	98/98	1
Otu00902	Otu0072118	96/98	0.98
Otu00903	Otu0044902	98/98	1
Otu00904	Otu0442457	96/98	0.98
Otu00905	Otu0015007	87/88	0.99
Otu00906	Otu0377288	93/94	0.99
Otu00907	Otu0331063	97/98	0.99
Otu00908	Otu0003879	97/98	0.99
Otu00909	Otu0028634	97/98	0.99
Otu00910	Otu0010302	97/98	0.99
Otu00911	Otu0235249	97/98	0.99
Otu00912	Otu0084687	98/98	1
Otu00913	Otu0004171	98/98	1
Otu00914	Otu0402800	92/95	0.97
Otu00915	Otu0128961	98/98	1
Otu00916	Otu0221203	95/98	0.97
Otu00917	Otu0040946	98/98	1
Otu00918	Otu0154425	97/98	0.99
Otu00919	Otu0282924	97/98	0.99
Otu00920	Otu0144342	97/98	0.99
Otu00921	Otu0002686	96/96	1
Otu00922	Otu0378965	97/98	0.99
Otu00923	Otu0109861	95/98	0.97
Otu00924	Otu0002686	96/96	1
Otu00925	Otu0309978	96/98	0.98
Otu00926	Otu0117966	98/98	1
Otu00927	Otu0324948	96/98	0.98
Otu00928	Otu0412978	96/98	0.98
Otu00929	Otu0342433	97/98	0.99
Otu00930	Otu0034912	98/98	1
Otu00931	Otu0307132	96/98	0.98
Otu00932	Otu0052754	98/98	1
Otu00933	Otu0357830	95/95	1
Otu00934	Otu0000570	98/98	1
Otu00935	Otu0001550	98/98	1
Otu00936	Otu0194308	92/98	0.94
Otu00937	Otu0428484	95/96	0.99
Otu00938	Otu0144657	97/97	1
Otu00939	Otu0038944	96/96	1
Otu00940	Otu0000092	98/98	1
Otu00941	Otu0121006	95/96	0.99
Otu00942	Otu0038275	94/98	0.96
Otu00943	Otu0459222	95/97	0.98
Otu00944	Otu0058714	92/92	1
Otu00945	Otu0015951	97/98	0.99
Otu00946	Otu0317911	97/98	0.99
Otu00947	Otu0246673	97/98	0.99
Otu00948	Otu0063382	98/98	1
Otu00949	Otu0191093	97/98	0.99
Otu00950	Otu0434707	98/98	1
Otu00951	Otu0284306	96/98	0.98
Otu00952	Otu0002686	96/96	1
Otu00953	Otu0000775	98/98	1
Otu00954	Otu0021515	98/98	1
Otu00955	Otu0046380	93/94	0.99
Otu00956	Otu0001650	97/97	1
Otu00957	Otu0080175	97/98	0.99
Otu00958	Otu0248289	98/98	1
Otu00959	Otu0011185	97/98	0.99
Otu00960	Otu0047509	96/96	1
Otu00961	Otu0402933	97/98	0.99
Otu00962	Otu0090792	96/98	0.98
Otu00963	Otu0019611	97/98	0.99
Otu00964	Otu0023850	97/97	1
Otu00965	Otu0067058	97/98	0.99
Otu00966	Otu0002686	96/96	1
Otu00967	Otu0473477	96/98	0.98
Otu00968	Otu0203189	94/95	0.99
Otu00969	Otu0013247	98/98	1
Otu00970	Otu0413092	96/98	0.98
Otu00971	Otu0284213	97/98	0.99
Otu00972	Otu0178689	98/98	1
Otu00973	Otu0415817	93/93	1
Otu00974	Otu0003488	98/98	1
Otu00975	Otu0446362	97/98	0.99
Otu00976	Otu0191520	94/96	0.98
Otu00977	Otu0124104	97/98	0.99
Otu00978	Otu0150874	97/98	0.99
Otu00979	Otu0229153	96/98	0.98
Otu00980	Otu0146653	97/98	0.99
Otu00981	Otu0091646	97/98	0.99
Otu00982	Otu0252295	96/98	0.98
Otu00983	Otu0023745	97/98	0.99
Otu00984	Otu0466760	56/60	0.93
Otu00985	Otu0228952	97/98	0.99
Otu00986	Otu0001033	98/98	1
Otu00987	Otu0293370	96/98	0.98
Otu00988	Otu0433881	98/98	1
Otu00989	Otu0297300	97/98	0.99
Otu00990	Otu0006313	98/98	1
Otu00991	Otu0127574	98/98	1
Otu00992	Otu0048775	97/98	0.99
Otu00993	Otu0149918	95/98	0.97
Otu00994	Otu0000457	98/98	1
Otu00995	Otu0043398	97/97	1
Otu00996	Otu0134451	98/98	1
Otu00997	Otu0013974	98/98	1
Otu00998	Otu0448340	97/98	0.99
Otu00999	Otu0367573	97/98	0.99
Otu01000	Otu0007557	98/98	1
Otu01001	Otu0080175	97/98	0.99
Otu01002	Otu0139154	96/98	0.98
Otu01003	Otu0140029	97/98	0.99
Otu01004	Otu0003514	98/98	1
Otu01005	Otu0000947	98/98	1
Otu01006	Otu0026774	97/98	0.99
Otu01007	Otu0228109	96/98	0.98
Otu01008	Otu0346091	96/98	0.98
Otu01009	Otu0129756	98/98	1
Otu01010	Otu0007047	98/98	1
Otu01011	Otu0007232	97/97	1
Otu01012	Otu0371352	97/98	0.99
Otu01013	Otu0449823	95/98	0.97
Otu01014	Otu0343664	97/98	0.99
Otu01015	Otu0018838	98/98	1
Otu01016	Otu0008567	98/98	1
Otu01017	Otu0403868	96/98	0.98
Otu01018	Otu0280844	97/98	0.99
Otu01019	Otu0204284	96/96	1
Otu01020	Otu0234766	92/94	0.98
Otu01021	Otu0001181	97/97	1
Otu01022	Otu0002686	96/96	1
Otu01023	Otu0322209	96/96	1
Otu01024	Otu0187237	98/98	1
Otu01025	Otu0047463	93/94	0.99
Otu01026	Otu0063366	96/98	0.98
Otu01027	Otu0010760	97/97	1
Otu01028	Otu0418849	96/98	0.98
Otu01029	Otu0084068	96/98	0.98
Otu01030	Otu0155088	98/98	1
Otu01031	Otu0242516	96/98	0.98
Otu01032	Otu0207223	97/98	0.99
Otu01033	Otu0488845	97/98	0.99
Otu01034	Otu0000182	98/98	1
Otu01035	Otu0337954	96/96	1
Otu01036	Otu0025550	96/98	0.98
Otu01037	Otu0393661	94/98	0.96
Otu01038	Otu0085263	94/94	1
Otu01039	Otu0049071	96/98	0.98
Otu01040	Otu0187237	88/95	0.93
Otu01041	Otu0468313	95/98	0.97
Otu01042	Otu0242238	96/98	0.98
Otu01043	Otu0347387	95/98	0.97
Otu01044	Otu0446015	96/98	0.98
Otu01045	Otu0055631	95/98	0.97
Otu01046	Otu0075288	98/98	1
Otu01047	Otu0286082	97/98	0.99
Otu01048	Otu0103850	97/98	0.99
Otu01049	Otu0377939	98/98	1
Otu01050	Otu0432815	97/98	0.99
Otu01051	Otu0025034	98/98	1
Otu01052	Otu0003242	98/98	1
Otu01053	Otu0113592	94/95	0.99
Otu01054	Otu0208959	97/98	0.99
Otu01055	Otu0005551	97/98	0.99
Otu01056	Otu0011592	98/98	1
Otu01057	Otu0038136	98/98	1
Otu01058	Otu0000041	98/98	1
Otu01059	Otu0001716	98/98	1
Otu01060	Otu0066861	97/98	0.99
Otu01061	Otu0260113	95/97	0.98
Otu01062	Otu0005846	97/98	0.99
Otu01063	Otu0261043	95/97	0.98
Otu01064	Otu0493397	87/90	0.97
Otu01065	Otu0013677	96/97	0.99
Otu01066	Otu0196871	96/98	0.98
Otu01067	Otu0150047	97/98	0.99
Otu01068	Otu0393244	89/93	0.96
Otu01069	Otu0024538	97/98	0.99
Otu01070	Otu0187637	94/96	0.98
Otu01071	Otu0280844	97/98	0.99
Otu01072	Otu0359858	96/98	0.98
Otu01073	Otu0210928	94/94	1
Otu01074	Otu0011892	96/98	0.98
Otu01075	Otu0415498	95/97	0.98
Otu01076	Otu0028116	97/98	0.99
Otu01077	Otu0018431	96/98	0.98
Otu01078	Otu0087887	98/98	1
Otu01079	Otu0044641	96/98	0.98
Otu01080	Otu0322209	96/96	1
Otu01081	Otu0011196	98/98	1
Otu01082	Otu0269114	97/98	0.99
Otu01083	Otu0221853	96/98	0.98
Otu01084	Otu0195117	94/95	0.99
Otu01085	Otu0210149	96/98	0.98
Otu01086	Otu0428039	97/98	0.99
Otu01087	Otu0191520	96/98	0.98
Otu01088	Otu0252401	97/98	0.99
Otu01089	Otu0128719	97/98	0.99
Otu01090	Otu0122478	97/98	0.99
Otu01091	Otu0098045	97/98	0.99
Otu01092	Otu0346854	96/98	0.98
Otu01093	Otu0221943	92/95	0.97
Otu01094	Otu0308765	97/98	0.99
Otu01095	Otu0125330	93/95	0.98
Otu01096	Otu0408106	84/94	0.89
Otu01097	Otu0018138	97/98	0.99
Otu01098	Otu0170081	94/98	0.96
Otu01099	Otu0056014	98/98	1
Otu01100	Otu0327151	97/98	0.99
Otu01101	Otu0000092	96/96	1
Otu01102	Otu0056544	95/98	0.97
Otu01103	Otu0034047	98/98	1
Otu01104	Otu0228535	94/98	0.96
Otu01105	Otu0298053	95/96	0.99
Otu01106	Otu0001128	98/98	1
Otu01107	Otu0277622	97/98	0.99
Otu01108	Otu0014262	96/96	1
Otu01109	Otu0471484	97/98	0.99
Otu01110	Otu0253977	98/98	1
Otu01111	Otu0005301	98/98	1
Otu01112	Otu0137869	96/98	0.98
Otu01113	Otu0093000	97/98	0.99
Otu01114	Otu0041216	95/96	0.99
Otu01115	Otu0336031	97/98	0.99
Otu01116	Otu0124104	97/98	0.99
Otu01117	Otu0080789	98/98	1
Otu01118	Otu0019611	97/98	0.99
Otu01119	Otu0009816	97/98	0.99
Otu01120	Otu0144310	95/96	0.99
Otu01121	Otu0090595	97/98	0.99
Otu01122	Otu0000955	98/98	1
Otu01123	Otu0229084	97/98	0.99
Otu01124	Otu0265148	95/98	0.97
Otu01125	Otu0372519	95/98	0.97
Otu01126	Otu0073179	95/95	1
Otu01127	Otu0176794	97/98	0.99
Otu01128	Otu0215060	95/99	0.96
Otu01129	Otu0091791	97/98	0.99
Otu01130	Otu0097884	95/97	0.98
Otu01131	Otu0035782	97/98	0.99
Otu01132	Otu0081399	96/98	0.98
Otu01133	Otu0143548	97/98	0.99
Otu01134	Otu0319262	97/98	0.99
Otu01135	Otu0413823	96/98	0.98
Otu01136	Otu0213624	97/98	0.99
Otu01137	Otu0351906	97/98	0.99
Otu01138	Otu0186357	97/98	0.99
Otu01139	Otu0488290	87/87	1
Otu01140	Otu0059149	95/95	1
Otu01141	Otu0028271	96/98	0.98
Otu01142	Otu0163015	96/98	0.98
Otu01143	Otu0245070	96/96	1
Otu01144	Otu0002910	98/98	1
Otu01145	Otu0017130	94/95	0.99
Otu01146	Otu0277031	98/98	1
Otu01147	Otu0282879	97/98	0.99
Otu01148	Otu0016180	97/98	0.99
Otu01149	Otu0445840	96/98	0.98
Otu01150	Otu0056267	97/98	0.99
Otu01151	Otu0000422	98/98	1
Otu01152	Otu0128093	97/98	0.99
Otu01153	Otu0134445	98/98	1
Otu01154	Otu0377085	97/98	0.99
Otu01155	Otu0290191	98/98	1
Otu01156	Otu0104406	98/98	1
Otu01157	Otu0493572	97/98	0.99
Otu01158	Otu0212387	95/95	1
Otu01159	Otu0002686	96/96	1
Otu01160	Otu0322209	96/96	1
Otu01161	Otu0322209	96/96	1
Otu01162	Otu0239978	92/98	0.94
Otu01163	Otu0191520	91/96	0.95
Otu01164	Otu0007855	98/98	1
Otu01165	Otu0046101	98/98	1
Otu01166	Otu0170018	95/98	0.97
Otu01167	Otu0004895	94/95	0.99
Otu01168	Otu0096818	97/98	0.99
Otu01169	Otu0036995	98/98	1
Otu01170	Otu0100131	97/98	0.99
Otu01171	Otu0000122	98/98	1
Otu01172	Otu0229801	93/93	1
Otu01173	Otu0492310	94/95	0.99
Otu01174	Otu0083602	96/96	1
Otu01175	Otu0000493	98/98	1
Otu01176	Otu0160626	97/98	0.99
Otu01177	Otu0033715	98/98	1
Otu01178	Otu0427336	97/98	0.99
Otu01179	Otu0095883	98/98	1
Otu01180	Otu0002042	97/98	0.99
Otu01181	Otu0012947	98/98	1
Otu01182	Otu0015550	97/98	0.99
Otu01183	Otu0077731	98/98	1
Otu01184	Otu0178690	97/98	0.99
Otu01185	Otu0089011	93/93	1
Otu01186	Otu0270375	97/98	0.99
Otu01187	Otu0000393	98/98	1
Otu01188	Otu0322209	96/96	1
Otu01189	Otu0124750	95/96	0.99
Otu01190	Otu0202564	94/98	0.96
Otu01191	Otu0001296	98/98	1
Otu01192	Otu0063620	97/98	0.99
Otu01193	Otu0000041	98/98	1
Otu01194	Otu0276875	96/98	0.98
Otu01195	Otu0267576	98/98	1
Otu01196	Otu0342474	97/98	0.99
Otu01197	Otu0052868	96/97	0.99
Otu01198	Otu0001532	98/98	1
Otu01199	Otu0010724	96/96	1
Otu01200	Otu0012923	98/98	1
Otu01201	Otu0147283	97/98	0.99
Otu01202	Otu0350448	95/98	0.97
Otu01203	Otu0208765	98/98	1
Otu01204	Otu0210135	97/98	0.99
Otu01205	Otu0064381	98/98	1
Otu01206	Otu0382401	97/98	0.99
Otu01207	Otu0433321	97/99	0.98
Otu01208	Otu0097275	87/91	0.96
Otu01209	Otu0428502	95/96	0.99
Otu01210	Otu0065275	90/94	0.96
Otu01211	Otu0448177	96/98	0.98
Otu01212	Otu0192249	95/97	0.98
Otu01213	Otu0236914	87/94	0.93
Otu01214	Otu0317739	96/98	0.98
Otu01215	Otu0418752	94/96	0.98
Otu01216	Otu0044016	97/98	0.99
Otu01217	Otu0499605	97/98	0.99
Otu01218	Otu0001655	98/98	1
Otu01219	Otu0325147	96/97	0.99
Otu01220	Otu0001581	98/98	1
Otu01221	Otu0133819	97/98	0.99
Otu01222	Otu0010947	98/98	1
Otu01223	Otu0330586	97/98	0.99
Otu01224	Otu0484799	97/98	0.99
Otu01225	Otu0216674	97/98	0.99
Otu01226	Otu0113592	98/98	1
Otu01227	Otu0285680	97/98	0.99
Otu01228	Otu0378074	97/98	0.99
Otu01229	Otu0100243	97/98	0.99
Otu01230	Otu0113789	95/98	0.97
Otu01231	Otu0253713	97/98	0.99
Otu01232	Otu0107332	95/98	0.97
Otu01233	Otu0101609	97/99	0.98
Otu01234	Otu0493218	97/98	0.99
Otu01235	Otu0152107	98/98	1
Otu01236	Otu0003530	96/96	1
Otu01237	Otu0027769	96/97	0.99
Otu01238	Otu0417940	96/98	0.98
Otu01239	Otu0162629	96/98	0.98
Otu01240	Otu0349255	93/94	0.99
Otu01241	Otu0226220	97/98	0.99
Otu01242	Otu0006780	97/97	1
Otu01243	Otu0283124	97/98	0.99
Otu01244	Otu0180609	97/98	0.99
Otu01245	Otu0054573	97/98	0.99
Otu01246	Otu0322209	96/96	1
Otu01247	Otu0412791	96/98	0.98
Otu01248	Otu0046980	97/98	0.99
Otu01249	Otu0017746	98/98	1
Otu01250	Otu0479907	93/98	0.95
Otu01251	Otu0061293	98/98	1
Otu01252	Otu0002495	98/98	1
Otu01253	Otu0468087	96/98	0.98
Otu01254	Otu0218977	97/98	0.99
Otu01255	Otu0270766	97/98	0.99
Otu01256	Otu0322209	96/96	1
Otu01257	Otu0002686	96/96	1
Otu01258	Otu0000773	98/98	1
Otu01259	Otu0434126	96/98	0.98
Otu01260	Otu0420690	96/98	0.98
Otu01261	Otu0082286	97/98	0.99
Otu01262	Otu0487091	96/98	0.98
Otu01263	Otu0020100	98/98	1
Otu01264	Otu0001813	98/98	1
Otu01265	Otu0475473	96/98	0.98
Otu01266	Otu0506015	95/98	0.97
Otu01267	Otu0040113	92/96	0.96
Otu01268	Otu0507108	83/92	0.9
Otu01269	Otu0001635	98/98	1
Otu01270	Otu0007683	98/98	1
Otu01271	Otu0466125	95/98	0.97
Otu01272	Otu0415253	94/98	0.96
Otu01273	Otu0318471	96/96	1
Otu01274	Otu0365275	93/98	0.95
Otu01275	Otu0079110	98/98	1
Otu01276	Otu0048603	98/98	1
Otu01277	Otu0450506	84/90	0.93
Otu01278	Otu0324842	96/98	0.98
Otu01279	Otu0002773	98/98	1
Otu01280	Otu0163804	93/95	0.98
Otu01281	Otu0498095	96/98	0.98
Otu01282	Otu0226867	97/98	0.99
Otu01283	Otu0000092	98/98	1
Otu01284	Otu0042711	95/96	0.99
Otu01285	Otu0046917	97/98	0.99
Otu01286	Otu0131946	96/98	0.98
Otu01287	Otu0104834	97/98	0.99
Otu01288	Otu0323913	94/98	0.96
Otu01289	Otu0467609	89/93	0.96
Otu01290	Otu0495747	98/98	1
Otu01291	Otu0029579	98/98	1
Otu01292	Otu0269170	94/96	0.98
Otu01293	Otu0028271	97/98	0.99
Otu01294	Otu0470121	96/98	0.98
Otu01295	Otu0002686	95/96	0.99
Otu01296	Otu0478249	92/96	0.96
Otu01297	Otu0281265	95/98	0.97
Otu01298	Otu0000341	98/98	1
Otu01299	Otu0066771	96/98	0.98
Otu01300	Otu0280844	97/98	0.99
Otu01301	Otu0032963	97/98	0.99
Otu01302	Otu0356429	93/98	0.95
Otu01303	Otu0288335	93/93	1
Otu01304	Otu0221465	97/98	0.99
Otu01305	Otu0377288	97/98	0.99
Otu01306	Otu0351906	97/98	0.99
Otu01307	Otu0158398	97/98	0.99
Otu01308	Otu0420105	96/98	0.98
Otu01309	Otu0247552	96/98	0.98
Otu01310	Otu0416684	98/99	0.99
Otu01311	Otu0133675	98/98	1
Otu01312	Otu0147486	94/96	0.98
Otu01313	Otu0007457	98/98	1
Otu01314	Otu0000070	98/98	1
Otu01315	Otu0009976	97/98	0.99
Otu01316	Otu0365057	96/97	0.99
Otu01317	Otu0386010	96/98	0.98
Otu01318	Otu0188610	95/98	0.97
Otu01319	Otu0221465	97/98	0.99
Otu01320	Otu0231634	97/98	0.99
Otu01321	Otu0029519	97/98	0.99
Otu01322	Otu0160626	94/95	0.99
Otu01323	Otu0047206	98/98	1
Otu01324	Otu0449068	95/98	0.97
Otu01325	Otu0125306	96/97	0.99
Otu01326	Otu0094448	97/98	0.99
Otu01327	Otu0006000	96/96	1
Otu01328	Otu0123300	97/98	0.99
Otu01329	Otu0002686	95/96	0.99
Otu01330	Otu0148252	98/98	1
Otu01331	Otu0040069	95/95	1
Otu01332	Otu0180176	96/98	0.98
Otu01333	Otu0312492	96/98	0.98
Otu01334	Otu0421308	94/98	0.96
Otu01335	Otu0002682	96/96	1
Otu01336	Otu0000833	98/98	1
Otu01337	Otu0485016	96/98	0.98
Otu01338	Otu0032550	97/98	0.99
Otu01339	Otu0072950	98/98	1
Otu01340	Otu0035243	96/98	0.98
Otu01341	Otu0033509	97/98	0.99
Otu01342	Otu0367409	95/98	0.97
Otu01343	Otu0372721	98/98	1
Otu01344	Otu0388211	98/98	1
Otu01345	Otu0049059	98/98	1
Otu01346	Otu0237125	95/96	0.99
Otu01347	Otu0474962	96/98	0.98
Otu01348	Otu0260813	94/95	0.99
Otu01349	Otu0171472	96/98	0.98
Otu01350	Otu0473211	90/96	0.94
Otu01351	Otu0221465	97/98	0.99
Otu01352	Otu0029859	94/98	0.96
Otu01353	Otu0308207	97/98	0.99
Otu01354	Otu0106000	98/98	1
Otu01355	Otu0493718	95/96	0.99
Otu01356	Otu0203924	95/96	0.99
Otu01357	Otu0275527	95/98	0.97
Otu01358	Otu0375812	97/98	0.99
Otu01359	Otu0318526	77/84	0.92
Otu01360	Otu0226256	97/98	0.99
Otu01361	Otu0012313	98/98	1
Otu01362	Otu0077717	91/94	0.97
Otu01363	Otu0414839	95/98	0.97
Otu01364	Otu0145358	98/98	1
Otu01365	Otu0280709	97/98	0.99
Otu01366	Otu0000092	98/98	1
Otu01367	Otu0240864	97/98	0.99
Otu01368	Otu0000814	98/98	1
Otu01369	Otu0324400	94/95	0.99
Otu01370	Otu0160405	96/98	0.98
Otu01371	Otu0031863	97/98	0.99
Otu01372	Otu0078866	97/98	0.99
Otu01373	Otu0288105	96/98	0.98
Otu01374	Otu0325711	95/99	0.96
Otu01375	Otu0467319	80/89	0.9
Otu01376	Otu0144485	95/98	0.97
Otu01377	Otu0020574	98/98	1
Otu01378	Otu0036875	97/98	0.99
Otu01379	Otu0004132	98/98	1
Otu01380	Otu0351598	97/98	0.99
Otu01381	Otu0391551	95/96	0.99
Otu01382	Otu0219344	98/98	1
Otu01383	Otu0229119	96/98	0.98
Otu01384	Otu0311814	96/98	0.98
Otu01385	Otu0009627	98/98	1
Otu01386	Otu0012953	98/98	1
Otu01387	Otu0065078	97/98	0.99
Otu01388	Otu0314997	93/94	0.99
Otu01389	Otu0075567	97/98	0.99
Otu01390	Otu0011380	97/98	0.99
Otu01391	Otu0187237	95/98	0.97
Otu01392	Otu0468130	96/98	0.98
Otu01393	Otu0414951	94/96	0.98
Otu01394	Otu0280844	97/98	0.99
Otu01395	Otu0052090	97/98	0.99
Otu01396	Otu0413297	97/98	0.99
Otu01397	Otu0000122	98/98	1
Otu01398	Otu0085417	98/98	1
Otu01399	Otu0169941	91/95	0.96
Otu01400	Otu0016492	98/98	1
Otu01401	Otu0281010	90/96	0.94
Otu01402	Otu0242573	97/98	0.99
Otu01403	Otu0091330	94/95	0.99
Otu01404	Otu0245014	97/98	0.99
Otu01405	Otu0187237	96/98	0.98
Otu01406	Otu0322762	97/98	0.99
Otu01407	Otu0073733	98/98	1
Otu01408	Otu0000491	98/98	1
Otu01409	Otu0410931	97/98	0.99
Otu01410	Otu0374047	97/98	0.99
Otu01411	Otu0336523	91/94	0.97
Otu01412	Otu0033102	97/98	0.99
Otu01413	Otu0013586	98/98	1
Otu01414	Otu0500987	95/98	0.97
Otu01415	Otu0011077	98/98	1
Otu01416	Otu0406445	97/98	0.99
Otu01417	Otu0241147	98/98	1
Otu01418	Otu0036617	96/96	1
Otu01419	Otu0130927	86/93	0.92
Otu01420	Otu0001919	98/98	1
Otu01421	Otu0322209	96/96	1
Otu01422	Otu0003963	96/98	0.98
Otu01423	Otu0261023	96/97	0.99
Otu01424	Otu0101068	98/98	1
Otu01425	Otu0006923	98/98	1
Otu01426	Otu0282198	96/98	0.98
Otu01427	Otu0179469	95/95	1
Otu01428	Otu0440287	97/98	0.99
Otu01429	Otu0053022	96/97	0.99
Otu01430	Otu0187237	97/98	0.99
Otu01431	Otu0322209	96/96	1
Otu01432	Otu0109706	96/98	0.98
Otu01433	Otu0000092	96/96	1
Otu01434	Otu0000960	98/98	1
Otu01435	Otu0233650	93/98	0.95
Otu01436	Otu0083673	90/95	0.95
Otu01437	Otu0013233	98/98	1
Otu01438	Otu0249093	95/98	0.97
Otu01439	Otu0215060	96/99	0.97
Otu01440	Otu0180635	95/95	1
Otu01441	Otu0349962	97/98	0.99
Otu01442	Otu0317994	94/98	0.96
Otu01443	Otu0099125	96/98	0.98
Otu01444	Otu0083630	98/98	1
Otu01445	Otu0370494	97/98	0.99
Otu01446	Otu0163616	97/98	0.99
Otu01447	Otu0255944	85/94	0.9
Otu01448	Otu0098854	97/98	0.99
Otu01449	Otu0000122	98/98	1
Otu01450	Otu0112712	97/98	0.99
Otu01451	Otu0012360	97/98	0.99
Otu01452	Otu0091057	97/98	0.99
Otu01453	Otu0322209	96/96	1
Otu01454	Otu0011086	96/98	0.98
Otu01455	Otu0000402	98/98	1
Otu01456	Otu0000618	98/98	1
Otu01457	Otu0348914	97/98	0.99
Otu01458	Otu0347256	96/98	0.98
Otu01459	Otu0017184	98/98	1
Otu01460	Otu0331067	96/98	0.98
Otu01461	Otu0503656	95/98	0.97
Otu01462	Otu0229238	96/98	0.98
Otu01463	Otu0044604	97/98	0.99
Otu01464	Otu0501648	95/98	0.97
Otu01465	Otu0253162	97/98	0.99
Otu01466	Otu0000704	98/98	1
Otu01467	Otu0335240	96/96	1
Otu01468	Otu0484768	93/96	0.97
Otu01469	Otu0001853	98/98	1
Otu01470	Otu0143932	97/98	0.99
Otu01471	Otu0000122	98/98	1
Otu01472	Otu0289613	97/98	0.99
Otu01473	Otu0062261	86/95	0.91
Otu01474	Otu0104608	97/98	0.99
Otu01475	Otu0234407	97/98	0.99
Otu01476	Otu0235313	95/98	0.97
Otu01477	Otu0280996	97/98	0.99
Otu01478	Otu0493828	96/98	0.98
Otu01479	Otu0025841	98/98	1
Otu01480	Otu0287041	97/98	0.99
Otu01481	Otu0079517	96/98	0.98
Otu01482	Otu0096536	95/98	0.97
Otu01483	Otu0305529	97/98	0.99
Otu01484	Otu0005239	98/98	1
Otu01485	Otu0003637	98/98	1
Otu01486	Otu0020487	98/98	1
Otu01487	Otu0000515	98/98	1
Otu01488	Otu0220332	96/98	0.98
Otu01489	Otu0393454	95/98	0.97
Otu01490	Otu0191520	95/96	0.99
Otu01491	Otu0133631	98/98	1
Otu01492	Otu0297300	97/98	0.99
Otu01493	Otu0042878	93/94	0.99
Otu01494	Otu0000122	98/98	1
Otu01495	Otu0001890	98/98	1
Otu01496	Otu0035088	98/98	1
Otu01497	Otu0096536	96/98	0.98
Otu01498	Otu0326322	96/98	0.98
Otu01499	Otu0286517	96/96	1
Otu01500	Otu0166906	97/97	1
Otu01501	Otu0004247	97/98	0.99
Otu01502	Otu0190532	92/94	0.98
Otu01503	Otu0000104	98/98	1
Otu01504	Otu0276620	97/98	0.99
Otu01505	Otu0034977	98/98	1
Otu01506	Otu0193727	97/98	0.99
Otu01507	Otu0137368	93/97	0.96
Otu01508	Otu0052536	97/98	0.99
Otu01509	Otu0446802	96/97	0.99
Otu01510	Otu0003552	98/98	1
Otu01511	Otu0464569	92/96	0.96
Otu01512	Otu0000122	98/98	1
Otu01513	Otu0054776	98/98	1
Otu01514	Otu0262467	97/98	0.99
Otu01515	Otu0002686	95/96	0.99
Otu01516	Otu0074599	96/98	0.98
Otu01517	Otu0202084	97/98	0.99
Otu01518	Otu0064591	97/98	0.99
Otu01519	Otu0002686	95/96	0.99
Otu01520	Otu0080229	96/98	0.98
Otu01521	Otu0121888	97/98	0.99
Otu01522	Otu0354950	97/98	0.99
Otu01523	Otu0000285	98/98	1
Otu01524	no_hit
Otu01525	Otu0322016	97/98	0.99
Otu01526	Otu0000209	98/98	1
Otu01527	Otu0343225	93/98	0.95
Otu01528	Otu0494752	95/98	0.97
Otu01529	Otu0034883	97/98	0.99
Otu01530	Otu0000840	98/98	1
Otu01531	Otu0352150	95/96	0.99
Otu01532	Otu0166500	96/98	0.98
Otu01533	Otu0286157	93/93	1
Otu01534	Otu0444720	97/98	0.99
Otu01535	Otu0065712	98/98	1
Otu01536	Otu0126563	97/98	0.99
Otu01537	Otu0322209	96/96	1
Otu01538	Otu0500641	95/98	0.97
Otu01539	Otu0259814	97/98	0.99
Otu01540	Otu0122228	96/98	0.98
Otu01541	Otu0000279	98/98	1
Otu01542	Otu0027915	96/98	0.98
Otu01543	Otu0200009	97/98	0.99
Otu01544	Otu0007176	97/97	1
Otu01545	Otu0158459	90/96	0.94
Otu01546	Otu0245178	97/98	0.99
Otu01547	Otu0217086	97/98	0.99
Otu01548	Otu0365234	95/98	0.97
Otu01549	Otu0449198	95/96	0.99
Otu01550	Otu0280844	97/98	0.99
Otu01551	Otu0321355	95/98	0.97
Otu01552	Otu0077717	98/98	1
Otu01553	Otu0023723	98/98	1
Otu01554	Otu0046528	98/98	1
Otu01555	Otu0000104	98/98	1
Otu01556	Otu0211381	95/96	0.99
Otu01557	Otu0016481	97/98	0.99
Otu01558	Otu0000092	98/98	1
Otu01559	Otu0282136	92/95	0.97
Otu01560	Otu0358974	96/98	0.98
Otu01561	Otu0000694	98/98	1
Otu01562	Otu0255785	86/97	0.89
Otu01563	Otu0236455	97/97	1
Otu01564	Otu0000171	98/98	1
Otu01565	Otu0280844	97/98	0.99
Otu01566	Otu0105401	97/98	0.99
Otu01567	Otu0010760	97/97	1
Otu01568	Otu0322209	96/96	1
Otu01569	Otu0008811	97/97	1
Otu01570	Otu0092079	96/98	0.98
Otu01571	Otu0037759	97/98	0.99
Otu01572	Otu0358758	97/98	0.99
Otu01573	Otu0497255	96/98	0.98
Otu01574	Otu0507285	97/98	0.99
Otu01575	Otu0056800	97/98	0.99
Otu01576	Otu0448122	96/98	0.98
Otu01577	Otu0041067	97/98	0.99
Otu01578	Otu0025531	89/98	0.91
Otu01579	Otu0185569	92/97	0.95
Otu01580	Otu0322209	96/96	1
Otu01581	Otu0028416	97/98	0.99
Otu01582	Otu0043795	98/98	1
Otu01583	Otu0026622	98/98	1
Otu01584	Otu0483630	96/97	0.99
Otu01585	Otu0001804	98/98	1
Otu01586	Otu0500163	91/95	0.96
Otu01587	Otu0364182	94/97	0.97
Otu01588	Otu0468098	60/60	1
Otu01589	Otu0069958	97/98	0.99
Otu01590	Otu0258293	96/98	0.98
Otu01591	Otu0268976	95/98	0.97
Otu01592	Otu0056709	98/98	1
Otu01593	Otu0394831	98/99	0.99
Otu01594	Otu0383196	92/95	0.97
Otu01595	Otu0288033	96/96	1
Otu01596	Otu0503809	92/97	0.95
Otu01597	Otu0063812	97/97	1
Otu01598	Otu0154620	89/94	0.95
Otu01599	Otu0004109	96/98	0.98
Otu01600	Otu0383566	97/98	0.99
Otu01601	Otu0239978	91/95	0.96
Otu01602	Otu0283522	96/98	0.98
Otu01603	Otu0493898	97/98	0.99
Otu01604	Otu0118958	97/98	0.99
Otu01605	Otu0080639	94/94	1
Otu01606	Otu0113427	97/98	0.99
Otu01607	Otu0041321	98/98	1
Otu01608	Otu0063326	94/98	0.96
Otu01609	Otu0014089	97/98	0.99
Otu01610	Otu0007982	96/98	0.98
Otu01611	Otu0069246	97/98	0.99
Otu01612	Otu0029687	97/98	0.99
Otu01613	Otu0154155	97/98	0.99
Otu01614	Otu0102004	94/95	0.99
Otu01615	Otu0187237	97/98	0.99
Otu01616	Otu0414923	94/96	0.98
Otu01617	Otu0015017	98/98	1
Otu01618	Otu0486685	96/96	1
Otu01619	Otu0387804	98/98	1
Otu01620	Otu0073978	97/98	0.99
Otu01621	Otu0052732	97/98	0.99
Otu01622	Otu0324499	95/99	0.96
Otu01623	Otu0002654	98/98	1
Otu01624	Otu0412612	95/98	0.97
Otu01625	Otu0261602	92/93	0.99
Otu01626	Otu0008593	94/95	0.99
Otu01627	Otu0047509	95/95	1
Otu01628	Otu0263617	96/98	0.98
Otu01629	Otu0080000	93/94	0.99
Otu01630	Otu0168354	97/98	0.99
Otu01631	Otu0267359	96/98	0.98
Otu01632	Otu0267372	97/98	0.99
Otu01633	Otu0434078	96/98	0.98
Otu01634	Otu0318008	94/98	0.96
Otu01635	Otu0264031	95/98	0.97
Otu01636	Otu0002686	96/96	1
Otu01637	Otu0005133	95/96	0.99
Otu01638	Otu0322209	96/96	1
Otu01639	Otu0143845	95/98	0.97
Otu01640	Otu0498496	93/95	0.98
Otu01641	Otu0187394	97/98	0.99
Otu01642	Otu0299857	96/98	0.98
Otu01643	Otu0075959	89/98	0.91
Otu01644	Otu0474885	96/98	0.98
Otu01645	Otu0039030	96/98	0.98
Otu01646	Otu0286433	97/98	0.99
Otu01647	Otu0263981	96/98	0.98
Otu01648	Otu0169101	98/98	1
Otu01649	Otu0030955	98/98	1
Otu01650	Otu0065311	98/98	1
Otu01651	Otu0292348	97/98	0.99
Otu01652	Otu0301455	95/98	0.97
Otu01653	Otu0034654	98/98	1
Otu01654	Otu0001536	98/98	1
Otu01655	Otu0001834	98/98	1
Otu01656	Otu0413122	97/98	0.99
Otu01657	Otu0354799	97/98	0.99
Otu01658	Otu0015845	98/98	1
Otu01659	Otu0218980	98/98	1
Otu01660	Otu0001881	97/98	0.99
Otu01661	Otu0042998	97/98	0.99
Otu01662	Otu0052149	97/98	0.99
Otu01663	Otu0322209	96/96	1
Otu01664	Otu0002686	95/96	0.99
Otu01665	Otu0338215	89/95	0.94
Otu01666	Otu0116555	97/98	0.99
Otu01667	Otu0080735	98/98	1
Otu01668	Otu0019472	98/98	1
Otu01669	Otu0047323	95/98	0.97
Otu01670	Otu0051832	97/98	0.99
Otu01671	Otu0000461	98/98	1
Otu01672	Otu0235964	95/95	1
Otu01673	Otu0412563	95/96	0.99
Otu01674	Otu0131693	96/98	0.98
Otu01675	Otu0124629	96/96	1
Otu01676	Otu0120041	97/98	0.99
Otu01677	Otu0032250	97/98	0.99
Otu01678	Otu0498226	97/98	0.99
Otu01679	Otu0006288	97/98	0.99
Otu01680	Otu0424589	97/98	0.99
Otu01681	Otu0357845	97/98	0.99
Otu01682	Otu0414806	95/98	0.97
Otu01683	Otu0070238	97/98	0.99
Otu01684	Otu0434266	89/89	1
Otu01685	Otu0000092	98/98	1
Otu01686	Otu0163770	94/96	0.98
Otu01687	Otu0118168	96/96	1
Otu01688	Otu0044931	95/96	0.99
Otu01689	Otu0412693	96/98	0.98
Otu01690	Otu0426052	97/98	0.99
Otu01691	Otu0459989	93/98	0.95
Otu01692	Otu0006264	98/98	1
Otu01693	Otu0087475	97/98	0.99
Otu01694	Otu0478023	96/98	0.98
Otu01695	Otu0187237	83/87	0.95
Otu01696	Otu0414836	96/98	0.98
Otu01697	Otu0493760	96/97	0.99
Otu01698	Otu0155907	97/98	0.99
Otu01699	Otu0494843	94/95	0.99
Otu01700	Otu0158293	96/98	0.98
Otu01701	Otu0366842	96/98	0.98
Otu01702	Otu0130927	86/93	0.92
Otu01703	Otu0115019	97/98	0.99
Otu01704	Otu0008142	97/98	0.99
Otu01705	Otu0000092	96/96	1
Otu01706	Otu0242446	95/95	1
Otu01707	Otu0000615	96/96	1
Otu01708	Otu0231684	97/98	0.99
Otu01709	Otu0350095	96/98	0.98
Otu01710	Otu0307467	97/98	0.99
Otu01711	Otu0286926	93/96	0.97
Otu01712	Otu0089974	96/98	0.98
Otu01713	Otu0337501	95/97	0.98
Otu01714	Otu0093000	97/98	0.99
Otu01715	Otu0109629	96/98	0.98
Otu01716	Otu0286432	97/98	0.99
Otu01717	Otu0216443	95/96	0.99
Otu01718	Otu0477998	96/96	1
Otu01719	Otu0000777	98/98	1
Otu01720	Otu0278667	95/98	0.97
Otu01721	Otu0415405	96/98	0.98
Otu01722	Otu0431064	97/98	0.99
Otu01723	Otu0157124	96/98	0.98
Otu01724	Otu0008744	98/98	1
Otu01725	Otu0214846	97/98	0.99
Otu01726	Otu0256764	93/98	0.95
Otu01727	Otu0026244	96/98	0.98
Otu01728	Otu0149416	97/98	0.99
Otu01729	Otu0286023	97/98	0.99
Otu01730	Otu0052734	86/87	0.99
Otu01731	Otu0169598	97/98	0.99
Otu01732	Otu0037857	97/98	0.99
Otu01733	Otu0307434	92/98	0.94
Otu01734	Otu0263231	97/98	0.99
Otu01735	Otu0463386	96/97	0.99
Otu01736	Otu0051839	96/97	0.99
Otu01737	Otu0095808	97/98	0.99
Otu01738	Otu0221465	97/98	0.99
Otu01739	Otu0107266	98/98	1
Otu01740	Otu0154006	70/75	0.93
Otu01741	Otu0331621	97/98	0.99
Otu01742	Otu0061064	94/94	1
Otu01743	Otu0332168	96/98	0.98
Otu01744	Otu0311358	96/98	0.98
Otu01745	Otu0259563	96/98	0.98
Otu01746	Otu0276620	97/98	0.99
Otu01747	Otu0485139	97/98	0.99
Otu01748	Otu0089412	96/98	0.98
Otu01749	Otu0069108	98/98	1
Otu01750	Otu0070208	93/93	1
Otu01751	Otu0446732	97/98	0.99
Otu01752	Otu0166598	97/98	0.99
Otu01753	Otu0084114	97/98	0.99
Otu01754	Otu0322209	96/96	1
Otu01755	Otu0140441	97/98	0.99
Otu01756	Otu0047509	96/96	1
Otu01757	Otu0332611	96/97	0.99
Otu01758	Otu0069340	97/98	0.99
Otu01759	Otu0010760	97/97	1
Otu01760	Otu0191520	84/87	0.97
Otu01761	Otu0325856	97/98	0.99
Otu01762	Otu0496837	97/98	0.99
Otu01763	Otu0045739	96/98	0.98
Otu01764	Otu0118401	98/98	1
Otu01765	Otu0009650	93/93	1
Otu01766	Otu0408046	96/98	0.98
Otu01767	Otu0033671	97/97	1
Otu01768	Otu0265955	97/98	0.99
Otu01769	Otu0444662	96/97	0.99
Otu01770	Otu0317994	95/98	0.97
Otu01771	no_hit
Otu01772	Otu0412944	96/98	0.98
Otu01773	Otu0301759	96/96	1
Otu01774	Otu0486485	96/98	0.98
Otu01775	Otu0312983	95/95	1
Otu01776	Otu0239978	90/93	0.97
Otu01777	Otu0099225	97/99	0.98
Otu01778	Otu0124104	97/98	0.99
Otu01779	Otu0414951	95/96	0.99
Otu01780	Otu0393814	93/95	0.98
Otu01781	Otu0243763	95/95	1
Otu01782	Otu0056959	95/98	0.97
Otu01783	Otu0037946	98/98	1
Otu01784	Otu0147956	96/98	0.98
Otu01785	Otu0054573	96/98	0.98
Otu01786	Otu0000092	98/98	1
Otu01787	Otu0190214	97/98	0.99
Otu01788	Otu0200473	96/98	0.98
Otu01789	Otu0002686	96/96	1
Otu01790	Otu0070230	94/99	0.95
Otu01791	Otu0137583	92/95	0.97
Otu01792	Otu0169495	97/98	0.99
Otu01793	Otu0434472	97/98	0.99
Otu01794	Otu0334661	97/98	0.99
Otu01795	Otu0146125	97/98	0.99
Otu01796	Otu0305394	92/98	0.94
Otu01797	Otu0096508	97/98	0.99
Otu01798	Otu0000255	98/98	1
Otu01799	Otu0057763	98/98	1
Otu01800	Otu0484817	97/98	0.99
Otu01801	Otu0129349	94/98	0.96
Otu01802	Otu0101969	94/96	0.98
Otu01803	Otu0006599	98/98	1
Otu01804	Otu0382405	93/93	1
Otu01805	Otu0054881	97/98	0.99
Otu01806	Otu0424766	96/98	0.98
Otu01807	Otu0058442	93/95	0.98
Otu01808	Otu0343257	94/95	0.99
Otu01809	Otu0314778	95/96	0.99
Otu01810	Otu0402723	97/98	0.99
Otu01811	Otu0265504	93/94	0.99
Otu01812	Otu0040530	96/96	1
Otu01813	Otu0064591	97/98	0.99
Otu01814	Otu0006438	98/98	1
Otu01815	Otu0101626	92/95	0.97
Otu01816	Otu0000442	98/98	1
Otu01817	Otu0031095	96/98	0.98
Otu01818	Otu0023586	94/95	0.99
Otu01819	Otu0234766	95/95	1
Otu01820	Otu0001659	98/98	1
Otu01821	Otu0339355	97/98	0.99
Otu01822	Otu0245857	95/98	0.97
Otu01823	Otu0448803	94/98	0.96
Otu01824	Otu0279783	97/98	0.99
Otu01825	Otu0161334	97/98	0.99
Otu01826	Otu0106000	97/98	0.99
Otu01827	Otu0424097	97/98	0.99
Otu01828	Otu0007842	95/96	0.99
Otu01829	Otu0005771	94/96	0.98
Otu01830	Otu0020655	97/98	0.99
Otu01831	Otu0484278	94/97	0.97
Otu01832	Otu0427204	95/98	0.97
Otu01833	Otu0310970	94/98	0.96
Otu01834	Otu0000041	98/98	1
Otu01835	Otu0224477	97/98	0.99
Otu01836	Otu0008025	97/98	0.99
Otu01837	Otu0498631	97/98	0.99
Otu01838	Otu0349294	96/98	0.98
Otu01839	Otu0103183	96/98	0.98
Otu01840	Otu0146711	98/98	1
Otu01841	Otu0377171	92/98	0.94
Otu01842	Otu0158112	97/98	0.99
Otu01843	Otu0473285	94/98	0.96
Otu01844	Otu0297330	91/96	0.95
Otu01845	Otu0243091	97/97	1
Otu01846	Otu0097884	97/98	0.99
Otu01847	Otu0322209	96/96	1
Otu01848	Otu0289367	97/98	0.99
Otu01849	Otu0194153	97/98	0.99
Otu01850	Otu0277989	95/98	0.97
Otu01851	Otu0468087	95/98	0.97
Otu01852	Otu0158112	97/98	0.99
Otu01853	Otu0167244	98/98	1
Otu01854	Otu0235847	96/98	0.98
Otu01855	Otu0118612	94/96	0.98
Otu01856	Otu0002686	98/98	1
Otu01857	Otu0264893	88/91	0.97
Otu01858	Otu0517604	82/89	0.92
Otu01859	Otu0372179	96/98	0.98
Otu01860	Otu0186694	97/98	0.99
Otu01861	Otu0208432	96/98	0.98
Otu01862	Otu0156396	94/94	1
Otu01863	Otu0032879	96/98	0.98
Otu01864	Otu0052923	97/98	0.99
Otu01865	Otu0322209	96/96	1
Otu01866	Otu0322209	96/96	1
Otu01867	Otu0306399	96/98	0.98
Otu01868	Otu0187237	96/98	0.98
Otu01869	Otu0466352	95/98	0.97
Otu01870	Otu0198078	97/98	0.99
Otu01871	Otu0000414	98/98	1
Otu01872	Otu0097085	97/98	0.99
Otu01873	Otu0109256	97/98	0.99
Otu01874	Otu0345941	97/98	0.99
Otu01875	Otu0500708	96/98	0.98
Otu01876	Otu0271330	97/98	0.99
Otu01877	Otu0414924	93/93	1
Otu01878	Otu0152496	98/98	1
Otu01879	Otu0186118	95/96	0.99
Otu01880	Otu0000180	97/97	1
Otu01881	Otu0262789	96/96	1
Otu01882	Otu0000104	96/96	1
Otu01883	Otu0212522	97/98	0.99
Otu01884	Otu0143595	96/98	0.98
Otu01885	Otu0002787	96/96	1
Otu01886	Otu0340061	93/95	0.98
Otu01887	Otu0020007	98/98	1
Otu01888	Otu0325580	98/98	1
Otu01889	Otu0009264	98/98	1
Otu01890	Otu0153137	93/96	0.97
Otu01891	Otu0007916	98/98	1
Otu01892	Otu0413803	97/98	0.99
Otu01893	Otu0072225	98/98	1
Otu01894	Otu0056282	97/98	0.99
Otu01895	Otu0280055	97/98	0.99
Otu01896	Otu0027754	98/98	1
Otu01897	Otu0324878	97/98	0.99
Otu01898	Otu0161709	97/98	0.99
Otu01899	Otu0065765	97/98	0.99
Otu01900	Otu0018083	98/98	1
Otu01901	Otu0402954	96/98	0.98
Otu01902	Otu0379667	96/98	0.98
Otu01903	Otu0442941	96/98	0.98
Otu01904	Otu0013343	96/98	0.98
Otu01905	Otu0221437	97/98	0.99
Otu01906	Otu0083602	96/96	1
Otu01907	Otu0000618	98/98	1
Otu01908	Otu0024223	91/94	0.97
Otu01909	Otu0414978	93/95	0.98
Otu01910	Otu0457701	97/98	0.99
Otu01911	Otu0008885	97/98	0.99
Otu01912	Otu0104320	98/98	1
Otu01913	Otu0008876	98/98	1
Otu01914	Otu0093234	97/98	0.99
Otu01915	Otu0164996	98/98	1
Otu01916	Otu0323969	96/98	0.98
Otu01917	Otu0095457	97/98	0.99
Otu01918	Otu0149618	95/96	0.99
Otu01919	Otu0448150	94/95	0.99
Otu01920	Otu0190753	98/98	1
Otu01921	Otu0138002	95/96	0.99
Otu01922	Otu0017071	97/98	0.99
Otu01923	Otu0024895	98/98	1
Otu01924	Otu0118958	97/98	0.99
Otu01925	Otu0469124	96/98	0.98
Otu01926	Otu0422856	98/98	1
Otu01927	Otu0081664	96/97	0.99
Otu01928	Otu0000520	96/98	0.98
Otu01929	Otu0012397	95/95	1
Otu01930	Otu0142544	97/98	0.99
Otu01931	Otu0000056	98/98	1
Otu01932	Otu0068744	97/98	0.99
Otu01933	Otu0022389	97/98	0.99
Otu01934	Otu0125483	96/96	1
Otu01935	Otu0292348	97/98	0.99
Otu01936	Otu0518198	93/98	0.95
Otu01937	Otu0143352	98/98	1
Otu01938	Otu0036979	94/95	0.99
Otu01939	Otu0016287	98/98	1
Otu01940	Otu0180928	95/97	0.98
Otu01941	Otu0389994	96/98	0.98
Otu01942	Otu0068244	95/98	0.97
Otu01943	Otu0259528	96/98	0.98
Otu01944	Otu0182600	97/98	0.99
Otu01945	Otu0002686	96/96	1
Otu01946	Otu0029485	96/97	0.99
Otu01947	Otu0276966	97/98	0.99
Otu01948	Otu0062957	98/98	1
Otu01949	Otu0093697	98/98	1
Otu01950	Otu0051563	93/95	0.98
Otu01951	Otu0340664	97/98	0.99
Otu01952	Otu0289367	96/98	0.98
Otu01953	Otu0451152	94/98	0.96
Otu01954	Otu0029255	97/97	1
Otu01955	Otu0085929	92/98	0.94
Otu01956	Otu0376717	95/98	0.97
Otu01957	Otu0186141	98/98	1
Otu01958	Otu0003309	97/97	1
Otu01959	Otu0039200	94/98	0.96
Otu01960	Otu0417896	96/98	0.98
Otu01961	Otu0022171	97/98	0.99
Otu01962	Otu0306763	96/98	0.98
Otu01963	Otu0479842	95/96	0.99
Otu01964	Otu0326265	95/97	0.98
Otu01965	Otu0320305	96/97	0.99
Otu01966	Otu0002686	94/96	0.98
Otu01967	Otu0416882	94/97	0.97
Otu01968	Otu0164438	97/98	0.99
Otu01969	Otu0001716	97/98	0.99
Otu01970	Otu0411697	94/99	0.95
Otu01971	Otu0329133	96/98	0.98
Otu01972	Otu0263440	98/98	1
Otu01973	Otu0247079	97/98	0.99
Otu01974	Otu0263724	98/98	1
Otu01975	Otu0045023	98/98	1
Otu01976	Otu0436628	93/96	0.97
Otu01977	Otu0448564	93/94	0.99
Otu01978	Otu0322209	96/96	1
Otu01979	Otu0056070	97/98	0.99
Otu01980	Otu0180920	97/98	0.99
Otu01981	Otu0097257	97/98	0.99
Otu01982	Otu0137907	97/98	0.99
Otu01983	Otu0063390	98/98	1
Otu01984	Otu0121615	96/97	0.99
Otu01985	Otu0002686	96/96	1
Otu01986	Otu0002686	96/96	1
Otu01987	Otu0441226	95/98	0.97
Otu01988	Otu0022741	97/97	1
Otu01989	Otu0002439	98/98	1
Otu01990	Otu0280431	97/98	0.99
Otu01991	Otu0001363	98/98	1
Otu01992	Otu0495094	97/98	0.99
Otu01993	Otu0206710	97/98	0.99
Otu01994	Otu0146968	97/98	0.99
Otu01995	Otu0009329	98/98	1
Otu01996	Otu0136034	96/98	0.98
Otu01997	Otu0001079	98/98	1
Otu01998	Otu0351906	97/98	0.99
Otu01999	Otu0066398	98/98	1
[truncated: 4,678 more rows]
